# Supplementary material for: Vesalius: high‐resolution in silico anatomization of spatial transcriptomic data using image analysis
Source: Mol Syst Biol. 2022 Sep 6;18(9):e11080. doi: 10.15252/msb.202211080 (PMC9446088; doi:10.15252/msb.202211080)
Supplement: Supplementary file 3 — Dataset EV1 [file MSB-18-e11080-s005.zip]

Archive with 3 entries (2 files):
- MSB-2022-11080RR-Data_Set_EV1-ds/
- MSB-2022-11080RR-Data_Set_EV1-ds/DatasetEV1_Simulation_celltypes.csv
- MSB-2022-11080RR-Data_Set_EV1-ds/DatasetEV1_README.txt
