# Supplementary material for: Vesalius: high‐resolution in silico anatomization of spatial transcriptomic data using image analysis
Source: Mol Syst Biol. 2022 Sep 6;18(9):e11080. doi: 10.15252/msb.202211080 (PMC9446088; doi:10.15252/msb.202211080)
Supplement: Supplementary file 3 — Dataset EV1 [file MSB-18-e11080-s005.zip › MSB-2022-11080RR-Data_Set_EV1-ds/DatasetEV1_Simulation_celltypes.csv]

"row","sim","ter","cells","celltype"
1,"Simulation_dot_6_3_1",1,3,"Choroid+Choroid"
2,"Simulation_dot_6_3_1",1,4,"Astrocyte+Astrocyte"
3,"Simulation_dot_6_3_1",2,6,"Interneuron+Interneuron"
4,"Simulation_dot_6_3_1",2,9,"Endothelial_Tip+Endothelial_Tip"
5,"Simulation_dot_6_3_1",3,2,"Dentate+Dentate"
6,"Simulation_dot_6_3_1",4,1,"CA1+CA1"
7,"Simulation_dot_6_3_1",5,7,"Microglia_Macrophages+Microglia_Macrophages"
8,"Simulation_dot_6_3_1",5,8,"Ependymal+Ependymal"
9,"Simulation_dot_6_3_1",5,10,"Oligodendrocyte+Oligodendrocyte"
10,"Simulation_dot_6_3_1",6,5,"Polydendrocyte+Polydendrocyte"
11,"Simulation_dot_6_3_10",1,1,"Polydendrocyte+Polydendrocyte"
12,"Simulation_dot_6_3_10",1,2,"Entorhinal+Entorhinal"
13,"Simulation_dot_6_3_10",1,5,"Dentate+Dentate"
14,"Simulation_dot_6_3_10",2,3,"Neuron.Slc17a6+Neuron.Slc17a6"
15,"Simulation_dot_6_3_10",2,9,"Endothelial_Tip+Endothelial_Tip"
16,"Simulation_dot_6_3_10",2,10,"CA1+CA1"
17,"Simulation_dot_6_3_10",3,11,"Choroid+Choroid"
18,"Simulation_dot_6_3_10",3,12,"Oligodendrocyte+Oligodendrocyte"
19,"Simulation_dot_6_3_10",4,4,"CA3+CA3"
20,"Simulation_dot_6_3_10",4,6,"Interneuron+Interneuron"
21,"Simulation_dot_6_3_10",5,7,"Astrocyte+Astrocyte"
22,"Simulation_dot_6_3_10",5,8,"Microglia_Macrophages+Microglia_Macrophages"
23,"Simulation_dot_6_3_10",6,13,"Ependymal+Ependymal"
24,"Simulation_dot_6_3_2",1,1,"Choroid+Choroid"
25,"Simulation_dot_6_3_2",1,3,"CA1+CA1"
26,"Simulation_dot_6_3_2",2,4,"Interneuron+Interneuron"
27,"Simulation_dot_6_3_2",3,9,"Endothelial_Tip+Endothelial_Tip"
28,"Simulation_dot_6_3_2",3,11,"Ependymal+Ependymal"
29,"Simulation_dot_6_3_2",4,7,"Astrocyte+Astrocyte"
30,"Simulation_dot_6_3_2",4,10,"CA3+CA3"
31,"Simulation_dot_6_3_2",4,12,"Polydendrocyte+Polydendrocyte"
32,"Simulation_dot_6_3_2",5,2,"Neuron.Slc17a6+Neuron.Slc17a6"
33,"Simulation_dot_6_3_2",6,5,"Dentate+Dentate"
34,"Simulation_dot_6_3_2",6,6,"Entorhinal+Entorhinal"
35,"Simulation_dot_6_3_2",6,8,"Oligodendrocyte+Oligodendrocyte"
36,"Simulation_dot_6_3_3",1,1,"Interneuron+Interneuron"
37,"Simulation_dot_6_3_3",2,10,"CA3+CA3"
38,"Simulation_dot_6_3_3",2,11,"Entorhinal+Entorhinal"
39,"Simulation_dot_6_3_3",2,13,"Oligodendrocyte+Oligodendrocyte"
40,"Simulation_dot_6_3_3",3,3,"Astrocyte+Astrocyte"
41,"Simulation_dot_6_3_3",3,4,"Polydendrocyte+Polydendrocyte"
42,"Simulation_dot_6_3_3",4,2,"CA1+CA1"
43,"Simulation_dot_6_3_3",4,7,"Choroid+Choroid"
44,"Simulation_dot_6_3_3",4,8,"Ependymal+Ependymal"
45,"Simulation_dot_6_3_3",5,6,"Microglia_Macrophages+Microglia_Macrophages"
46,"Simulation_dot_6_3_3",5,9,"Dentate+Dentate"
47,"Simulation_dot_6_3_3",5,12,"Endothelial_Tip+Endothelial_Tip"
48,"Simulation_dot_6_3_3",6,5,"Neuron.Slc17a6+Neuron.Slc17a6"
49,"Simulation_dot_6_3_4",1,1,"Microglia_Macrophages+Microglia_Macrophages"
50,"Simulation_dot_6_3_4",1,2,"Polydendrocyte+Polydendrocyte"
51,"Simulation_dot_6_3_4",2,10,"Neuron.Slc17a6+Neuron.Slc17a6"
52,"Simulation_dot_6_3_4",2,11,"Entorhinal+Entorhinal"
53,"Simulation_dot_6_3_4",2,12,"Astrocyte+Astrocyte"
54,"Simulation_dot_6_3_4",3,8,"CA1+CA1"
55,"Simulation_dot_6_3_4",4,4,"Choroid+Choroid"
56,"Simulation_dot_6_3_4",4,6,"Endothelial_Tip+Endothelial_Tip"
57,"Simulation_dot_6_3_4",5,3,"Dentate+Dentate"
58,"Simulation_dot_6_3_4",5,5,"Oligodendrocyte+Oligodendrocyte"
59,"Simulation_dot_6_3_4",5,7,"Interneuron+Interneuron"
60,"Simulation_dot_6_3_4",6,9,"CA3+CA3"
61,"Simulation_dot_6_3_5",1,1,"CA3+CA3"
62,"Simulation_dot_6_3_5",1,2,"Microglia_Macrophages+Microglia_Macrophages"
63,"Simulation_dot_6_3_5",1,4,"Choroid+Choroid"
64,"Simulation_dot_6_3_5",2,10,"CA1+CA1"
65,"Simulation_dot_6_3_5",2,11,"Interneuron+Interneuron"
66,"Simulation_dot_6_3_5",3,3,"Ependymal+Ependymal"
67,"Simulation_dot_6_3_5",4,6,"Neuron.Slc17a6+Neuron.Slc17a6"
68,"Simulation_dot_6_3_5",4,7,"Endothelial_Tip+Endothelial_Tip"
69,"Simulation_dot_6_3_5",4,8,"Polydendrocyte+Polydendrocyte"
70,"Simulation_dot_6_3_5",5,5,"Dentate+Dentate"
71,"Simulation_dot_6_3_5",6,9,"Astrocyte+Astrocyte"
72,"Simulation_dot_6_3_6",1,1,"CA3+CA3"
73,"Simulation_dot_6_3_6",2,4,"Choroid+Choroid"
74,"Simulation_dot_6_3_6",2,7,"Polydendrocyte+Polydendrocyte"
75,"Simulation_dot_6_3_6",3,2,"Astrocyte+Astrocyte"
76,"Simulation_dot_6_3_6",3,9,"Dentate+Dentate"
77,"Simulation_dot_6_3_6",3,10,"Oligodendrocyte+Oligodendrocyte"
78,"Simulation_dot_6_3_6",4,11,"Neuron.Slc17a6+Neuron.Slc17a6"
79,"Simulation_dot_6_3_6",4,12,"Microglia_Macrophages+Microglia_Macrophages"
80,"Simulation_dot_6_3_6",4,13,"Endothelial_Tip+Endothelial_Tip"
81,"Simulation_dot_6_3_6",5,3,"CA1+CA1"
82,"Simulation_dot_6_3_6",5,6,"Ependymal+Ependymal"
83,"Simulation_dot_6_3_6",5,8,"Interneuron+Interneuron"
84,"Simulation_dot_6_3_6",6,5,"Entorhinal+Entorhinal"
85,"Simulation_dot_6_3_7",1,1,"Ependymal+Ependymal"
86,"Simulation_dot_6_3_7",1,2,"Neuron.Slc17a6+Neuron.Slc17a6"
87,"Simulation_dot_6_3_7",1,3,"CA1+CA1"
88,"Simulation_dot_6_3_7",2,7,"Entorhinal+Entorhinal"
89,"Simulation_dot_6_3_7",3,9,"Interneuron+Interneuron"
90,"Simulation_dot_6_3_7",3,10,"Endothelial_Tip+Endothelial_Tip"
91,"Simulation_dot_6_3_7",3,11,"Oligodendrocyte+Oligodendrocyte"
92,"Simulation_dot_6_3_7",4,6,"Dentate+Dentate"
93,"Simulation_dot_6_3_7",6,4,"Polydendrocyte+Polydendrocyte"
94,"Simulation_dot_6_3_7",6,5,"Microglia_Macrophages+Microglia_Macrophages"
95,"Simulation_dot_6_3_7",6,8,"Astrocyte+Astrocyte"
96,"Simulation_dot_6_3_8",1,1,"CA1+CA1"
97,"Simulation_dot_6_3_8",2,2,"Neuron.Slc17a6+Neuron.Slc17a6"
98,"Simulation_dot_6_3_8",2,8,"Endothelial_Tip+Endothelial_Tip"
99,"Simulation_dot_6_3_8",3,6,"Entorhinal+Entorhinal"
100,"Simulation_dot_6_3_8",4,4,"Interneuron+Interneuron"
101,"Simulation_dot_6_3_8",4,5,"CA3+CA3"
102,"Simulation_dot_6_3_8",5,9,"Choroid+Choroid"
103,"Simulation_dot_6_3_8",5,11,"Polydendrocyte+Polydendrocyte"
104,"Simulation_dot_6_3_8",5,12,"Dentate+Dentate"
105,"Simulation_dot_6_3_8",6,3,"Astrocyte+Astrocyte"
106,"Simulation_dot_6_3_8",6,7,"Ependymal+Ependymal"
107,"Simulation_dot_6_3_8",6,10,"Microglia_Macrophages+Microglia_Macrophages"
108,"Simulation_dot_6_3_9",1,2,"Polydendrocyte+Polydendrocyte"
109,"Simulation_dot_6_3_9",1,3,"Astrocyte+Astrocyte"
110,"Simulation_dot_6_3_9",1,4,"CA3+CA3"
111,"Simulation_dot_6_3_9",3,8,"Endothelial_Tip+Endothelial_Tip"
112,"Simulation_dot_6_3_9",3,10,"Interneuron+Interneuron"
113,"Simulation_dot_6_3_9",4,6,"Ependymal+Ependymal"
114,"Simulation_dot_6_3_9",4,9,"Choroid+Choroid"
115,"Simulation_dot_6_3_9",5,1,"Dentate+Dentate"
116,"Simulation_dot_6_3_9",5,7,"Neuron.Slc17a6+Neuron.Slc17a6"
117,"Simulation_dot_6_3_9",6,5,"CA1+CA1"
118,"Simulation_dot_6_3_9",6,11,"Microglia_Macrophages+Microglia_Macrophages"
119,"Simulation_exp_3_3_1",1,2,"Polydendrocyte+Polydendrocyte"
120,"Simulation_exp_3_3_1",1,3,"Microglia_Macrophages+Microglia_Macrophages"
121,"Simulation_exp_3_3_1",1,1,"Neuron.Slc17a6+Neuron.Slc17a6"
122,"Simulation_exp_3_3_1",2,2,"Polydendrocyte+Polydendrocyte"
123,"Simulation_exp_3_3_1",2,3,"Microglia_Macrophages+Microglia_Macrophages"
124,"Simulation_exp_3_3_1",2,1,"Neuron.Slc17a6+Neuron.Slc17a6"
125,"Simulation_exp_3_3_1",3,1,"Neuron.Slc17a6+Neuron.Slc17a6"
126,"Simulation_exp_3_3_1",3,3,"Microglia_Macrophages+Microglia_Macrophages"
127,"Simulation_exp_3_3_1",3,2,"Polydendrocyte+Polydendrocyte"
128,"Simulation_exp_3_3_10",1,2,"Microglia_Macrophages+Microglia_Macrophages"
129,"Simulation_exp_3_3_10",1,1,"CA1+CA1"
130,"Simulation_exp_3_3_10",1,3,"Oligodendrocyte+Oligodendrocyte"
131,"Simulation_exp_3_3_10",2,1,"CA1+CA1"
132,"Simulation_exp_3_3_10",2,2,"Microglia_Macrophages+Microglia_Macrophages"
133,"Simulation_exp_3_3_10",2,3,"Oligodendrocyte+Oligodendrocyte"
134,"Simulation_exp_3_3_10",3,1,"CA1+CA1"
135,"Simulation_exp_3_3_10",3,2,"Microglia_Macrophages+Microglia_Macrophages"
136,"Simulation_exp_3_3_10",3,3,"Oligodendrocyte+Oligodendrocyte"
137,"Simulation_exp_3_3_2",1,1,"Astrocyte+Astrocyte"
138,"Simulation_exp_3_3_2",1,3,"Choroid+Choroid"
139,"Simulation_exp_3_3_2",1,2,"Entorhinal+Entorhinal"
140,"Simulation_exp_3_3_2",2,2,"Entorhinal+Entorhinal"
141,"Simulation_exp_3_3_2",2,3,"Choroid+Choroid"
142,"Simulation_exp_3_3_2",2,1,"Astrocyte+Astrocyte"
143,"Simulation_exp_3_3_2",3,1,"Astrocyte+Astrocyte"
144,"Simulation_exp_3_3_2",3,3,"Choroid+Choroid"
145,"Simulation_exp_3_3_2",3,2,"Entorhinal+Entorhinal"
146,"Simulation_exp_3_3_3",1,2,"Oligodendrocyte+Oligodendrocyte"
147,"Simulation_exp_3_3_3",1,3,"CA1+CA1"
148,"Simulation_exp_3_3_3",1,1,"Endothelial_Tip+Endothelial_Tip"
149,"Simulation_exp_3_3_3",2,3,"CA1+CA1"
150,"Simulation_exp_3_3_3",2,1,"Endothelial_Tip+Endothelial_Tip"
151,"Simulation_exp_3_3_3",2,2,"Oligodendrocyte+Oligodendrocyte"
152,"Simulation_exp_3_3_3",3,1,"Endothelial_Tip+Endothelial_Tip"
153,"Simulation_exp_3_3_3",3,2,"Oligodendrocyte+Oligodendrocyte"
154,"Simulation_exp_3_3_3",3,3,"CA1+CA1"
155,"Simulation_exp_3_3_4",1,3,"Oligodendrocyte+Oligodendrocyte"
156,"Simulation_exp_3_3_4",1,2,"CA1+CA1"
157,"Simulation_exp_3_3_4",1,1,"Choroid+Choroid"
158,"Simulation_exp_3_3_4",2,2,"CA1+CA1"
159,"Simulation_exp_3_3_4",2,3,"Oligodendrocyte+Oligodendrocyte"
160,"Simulation_exp_3_3_4",2,1,"Choroid+Choroid"
161,"Simulation_exp_3_3_4",3,1,"Choroid+Choroid"
162,"Simulation_exp_3_3_4",3,2,"CA1+CA1"
163,"Simulation_exp_3_3_4",3,3,"Oligodendrocyte+Oligodendrocyte"
164,"Simulation_exp_3_3_5",1,3,"Ependymal+Ependymal"
165,"Simulation_exp_3_3_5",1,2,"Microglia_Macrophages+Microglia_Macrophages"
166,"Simulation_exp_3_3_5",1,1,"CA3+CA3"
167,"Simulation_exp_3_3_5",2,3,"Ependymal+Ependymal"
168,"Simulation_exp_3_3_5",2,2,"Microglia_Macrophages+Microglia_Macrophages"
169,"Simulation_exp_3_3_5",2,1,"CA3+CA3"
170,"Simulation_exp_3_3_5",3,1,"CA3+CA3"
171,"Simulation_exp_3_3_5",3,2,"Microglia_Macrophages+Microglia_Macrophages"
172,"Simulation_exp_3_3_5",3,3,"Ependymal+Ependymal"
173,"Simulation_exp_3_3_6",1,3,"Dentate+Dentate"
174,"Simulation_exp_3_3_6",1,2,"Choroid+Choroid"
175,"Simulation_exp_3_3_6",1,1,"Polydendrocyte+Polydendrocyte"
176,"Simulation_exp_3_3_6",2,3,"Dentate+Dentate"
177,"Simulation_exp_3_3_6",2,1,"Polydendrocyte+Polydendrocyte"
178,"Simulation_exp_3_3_6",2,2,"Choroid+Choroid"
179,"Simulation_exp_3_3_6",3,1,"Polydendrocyte+Polydendrocyte"
180,"Simulation_exp_3_3_6",3,3,"Dentate+Dentate"
181,"Simulation_exp_3_3_6",3,2,"Choroid+Choroid"
182,"Simulation_exp_3_3_7",1,3,"CA3+CA3"
183,"Simulation_exp_3_3_7",1,2,"Dentate+Dentate"
184,"Simulation_exp_3_3_7",1,1,"Microglia_Macrophages+Microglia_Macrophages"
185,"Simulation_exp_3_3_7",2,3,"CA3+CA3"
186,"Simulation_exp_3_3_7",2,1,"Microglia_Macrophages+Microglia_Macrophages"
187,"Simulation_exp_3_3_7",2,2,"Dentate+Dentate"
188,"Simulation_exp_3_3_7",3,1,"Microglia_Macrophages+Microglia_Macrophages"
189,"Simulation_exp_3_3_7",3,2,"Dentate+Dentate"
190,"Simulation_exp_3_3_7",3,3,"CA3+CA3"
191,"Simulation_exp_3_3_8",1,3,"Neuron.Slc17a6+Neuron.Slc17a6"
192,"Simulation_exp_3_3_8",1,1,"Microglia_Macrophages+Microglia_Macrophages"
193,"Simulation_exp_3_3_8",1,2,"Polydendrocyte+Polydendrocyte"
194,"Simulation_exp_3_3_8",2,3,"Neuron.Slc17a6+Neuron.Slc17a6"
195,"Simulation_exp_3_3_8",2,2,"Polydendrocyte+Polydendrocyte"
196,"Simulation_exp_3_3_8",2,1,"Microglia_Macrophages+Microglia_Macrophages"
197,"Simulation_exp_3_3_8",3,1,"Microglia_Macrophages+Microglia_Macrophages"
198,"Simulation_exp_3_3_8",3,3,"Neuron.Slc17a6+Neuron.Slc17a6"
199,"Simulation_exp_3_3_8",3,2,"Polydendrocyte+Polydendrocyte"
200,"Simulation_exp_3_3_9",1,2,"Microglia_Macrophages+Microglia_Macrophages"
201,"Simulation_exp_3_3_9",1,3,"Interneuron+Interneuron"
202,"Simulation_exp_3_3_9",1,1,"Polydendrocyte+Polydendrocyte"
203,"Simulation_exp_3_3_9",2,1,"Polydendrocyte+Polydendrocyte"
204,"Simulation_exp_3_3_9",2,2,"Microglia_Macrophages+Microglia_Macrophages"
205,"Simulation_exp_3_3_9",2,3,"Interneuron+Interneuron"
206,"Simulation_exp_3_3_9",3,1,"Polydendrocyte+Polydendrocyte"
207,"Simulation_exp_3_3_9",3,2,"Microglia_Macrophages+Microglia_Macrophages"
208,"Simulation_exp_3_3_9",3,3,"Interneuron+Interneuron"
209,"Simulation_exp_3_4_1",1,4,"Entorhinal+Entorhinal"
210,"Simulation_exp_3_4_1",1,3,"Dentate+Dentate"
211,"Simulation_exp_3_4_1",1,2,"CA1+CA1"
212,"Simulation_exp_3_4_1",1,1,"Interneuron+Interneuron"
213,"Simulation_exp_3_4_1",2,2,"CA1+CA1"
214,"Simulation_exp_3_4_1",2,1,"Interneuron+Interneuron"
215,"Simulation_exp_3_4_1",2,4,"Entorhinal+Entorhinal"
216,"Simulation_exp_3_4_1",2,3,"Dentate+Dentate"
217,"Simulation_exp_3_4_1",3,1,"Interneuron+Interneuron"
218,"Simulation_exp_3_4_1",3,2,"CA1+CA1"
219,"Simulation_exp_3_4_1",3,3,"Dentate+Dentate"
220,"Simulation_exp_3_4_1",3,4,"Entorhinal+Entorhinal"
221,"Simulation_exp_3_4_10",1,4,"CA1+CA1"
222,"Simulation_exp_3_4_10",1,3,"Neuron.Slc17a6+Neuron.Slc17a6"
223,"Simulation_exp_3_4_10",1,2,"Choroid+Choroid"
224,"Simulation_exp_3_4_10",1,1,"Oligodendrocyte+Oligodendrocyte"
225,"Simulation_exp_3_4_10",2,3,"Neuron.Slc17a6+Neuron.Slc17a6"
226,"Simulation_exp_3_4_10",2,2,"Choroid+Choroid"
227,"Simulation_exp_3_4_10",2,4,"CA1+CA1"
228,"Simulation_exp_3_4_10",2,1,"Oligodendrocyte+Oligodendrocyte"
229,"Simulation_exp_3_4_10",3,2,"Choroid+Choroid"
230,"Simulation_exp_3_4_10",3,1,"Oligodendrocyte+Oligodendrocyte"
231,"Simulation_exp_3_4_10",3,4,"CA1+CA1"
232,"Simulation_exp_3_4_10",3,3,"Neuron.Slc17a6+Neuron.Slc17a6"
233,"Simulation_exp_3_4_2",1,3,"Microglia_Macrophages+Microglia_Macrophages"
234,"Simulation_exp_3_4_2",1,4,"Interneuron+Interneuron"
235,"Simulation_exp_3_4_2",1,2,"CA1+CA1"
236,"Simulation_exp_3_4_2",1,1,"Neuron.Slc17a6+Neuron.Slc17a6"
237,"Simulation_exp_3_4_2",2,2,"CA1+CA1"
238,"Simulation_exp_3_4_2",2,3,"Microglia_Macrophages+Microglia_Macrophages"
239,"Simulation_exp_3_4_2",2,4,"Interneuron+Interneuron"
240,"Simulation_exp_3_4_2",2,1,"Neuron.Slc17a6+Neuron.Slc17a6"
241,"Simulation_exp_3_4_2",3,1,"Neuron.Slc17a6+Neuron.Slc17a6"
242,"Simulation_exp_3_4_2",3,2,"CA1+CA1"
243,"Simulation_exp_3_4_2",3,3,"Microglia_Macrophages+Microglia_Macrophages"
244,"Simulation_exp_3_4_2",3,4,"Interneuron+Interneuron"
245,"Simulation_exp_3_4_3",1,4,"Polydendrocyte+Polydendrocyte"
246,"Simulation_exp_3_4_3",1,3,"Ependymal+Ependymal"
247,"Simulation_exp_3_4_3",1,2,"Oligodendrocyte+Oligodendrocyte"
248,"Simulation_exp_3_4_3",1,1,"Dentate+Dentate"
249,"Simulation_exp_3_4_3",2,3,"Ependymal+Ependymal"
250,"Simulation_exp_3_4_3",2,1,"Dentate+Dentate"
251,"Simulation_exp_3_4_3",2,4,"Polydendrocyte+Polydendrocyte"
252,"Simulation_exp_3_4_3",2,2,"Oligodendrocyte+Oligodendrocyte"
253,"Simulation_exp_3_4_3",3,1,"Dentate+Dentate"
254,"Simulation_exp_3_4_3",3,2,"Oligodendrocyte+Oligodendrocyte"
255,"Simulation_exp_3_4_3",3,3,"Ependymal+Ependymal"
256,"Simulation_exp_3_4_3",3,4,"Polydendrocyte+Polydendrocyte"
257,"Simulation_exp_3_4_4",1,4,"Endothelial_Tip+Endothelial_Tip"
258,"Simulation_exp_3_4_4",1,3,"Microglia_Macrophages+Microglia_Macrophages"
259,"Simulation_exp_3_4_4",1,1,"Dentate+Dentate"
260,"Simulation_exp_3_4_4",1,2,"Interneuron+Interneuron"
261,"Simulation_exp_3_4_4",2,1,"Dentate+Dentate"
262,"Simulation_exp_3_4_4",2,3,"Microglia_Macrophages+Microglia_Macrophages"
263,"Simulation_exp_3_4_4",2,4,"Endothelial_Tip+Endothelial_Tip"
264,"Simulation_exp_3_4_4",2,2,"Interneuron+Interneuron"
265,"Simulation_exp_3_4_4",3,2,"Interneuron+Interneuron"
266,"Simulation_exp_3_4_4",3,1,"Dentate+Dentate"
267,"Simulation_exp_3_4_4",3,3,"Microglia_Macrophages+Microglia_Macrophages"
268,"Simulation_exp_3_4_4",3,4,"Endothelial_Tip+Endothelial_Tip"
269,"Simulation_exp_3_4_5",1,4,"Interneuron+Interneuron"
270,"Simulation_exp_3_4_5",1,3,"Ependymal+Ependymal"
271,"Simulation_exp_3_4_5",1,2,"Neuron.Slc17a6+Neuron.Slc17a6"
272,"Simulation_exp_3_4_5",1,1,"Astrocyte+Astrocyte"
273,"Simulation_exp_3_4_5",2,4,"Interneuron+Interneuron"
274,"Simulation_exp_3_4_5",2,1,"Astrocyte+Astrocyte"
275,"Simulation_exp_3_4_5",2,2,"Neuron.Slc17a6+Neuron.Slc17a6"
276,"Simulation_exp_3_4_5",2,3,"Ependymal+Ependymal"
277,"Simulation_exp_3_4_5",3,1,"Astrocyte+Astrocyte"
278,"Simulation_exp_3_4_5",3,4,"Interneuron+Interneuron"
279,"Simulation_exp_3_4_5",3,2,"Neuron.Slc17a6+Neuron.Slc17a6"
280,"Simulation_exp_3_4_5",3,3,"Ependymal+Ependymal"
281,"Simulation_exp_3_4_6",1,3,"CA3+CA3"
282,"Simulation_exp_3_4_6",1,4,"CA1+CA1"
283,"Simulation_exp_3_4_6",1,2,"Interneuron+Interneuron"
284,"Simulation_exp_3_4_6",1,1,"Neuron.Slc17a6+Neuron.Slc17a6"
285,"Simulation_exp_3_4_6",2,1,"Neuron.Slc17a6+Neuron.Slc17a6"
286,"Simulation_exp_3_4_6",2,3,"CA3+CA3"
287,"Simulation_exp_3_4_6",2,4,"CA1+CA1"
288,"Simulation_exp_3_4_6",2,2,"Interneuron+Interneuron"
289,"Simulation_exp_3_4_6",3,2,"Interneuron+Interneuron"
290,"Simulation_exp_3_4_6",3,1,"Neuron.Slc17a6+Neuron.Slc17a6"
291,"Simulation_exp_3_4_6",3,3,"CA3+CA3"
292,"Simulation_exp_3_4_6",3,4,"CA1+CA1"
293,"Simulation_exp_3_4_7",1,3,"CA1+CA1"
294,"Simulation_exp_3_4_7",1,4,"Dentate+Dentate"
295,"Simulation_exp_3_4_7",1,2,"Polydendrocyte+Polydendrocyte"
296,"Simulation_exp_3_4_7",1,1,"Interneuron+Interneuron"
297,"Simulation_exp_3_4_7",2,2,"Polydendrocyte+Polydendrocyte"
298,"Simulation_exp_3_4_7",2,4,"Dentate+Dentate"
299,"Simulation_exp_3_4_7",2,1,"Interneuron+Interneuron"
300,"Simulation_exp_3_4_7",2,3,"CA1+CA1"
301,"Simulation_exp_3_4_7",3,1,"Interneuron+Interneuron"
302,"Simulation_exp_3_4_7",3,3,"CA1+CA1"
303,"Simulation_exp_3_4_7",3,2,"Polydendrocyte+Polydendrocyte"
304,"Simulation_exp_3_4_7",3,4,"Dentate+Dentate"
305,"Simulation_exp_3_4_8",1,4,"Microglia_Macrophages+Microglia_Macrophages"
306,"Simulation_exp_3_4_8",1,2,"CA3+CA3"
307,"Simulation_exp_3_4_8",1,3,"Oligodendrocyte+Oligodendrocyte"
308,"Simulation_exp_3_4_8",1,1,"Choroid+Choroid"
309,"Simulation_exp_3_4_8",2,1,"Choroid+Choroid"
310,"Simulation_exp_3_4_8",2,2,"CA3+CA3"
311,"Simulation_exp_3_4_8",2,3,"Oligodendrocyte+Oligodendrocyte"
312,"Simulation_exp_3_4_8",2,4,"Microglia_Macrophages+Microglia_Macrophages"
313,"Simulation_exp_3_4_8",3,2,"CA3+CA3"
314,"Simulation_exp_3_4_8",3,1,"Choroid+Choroid"
315,"Simulation_exp_3_4_8",3,4,"Microglia_Macrophages+Microglia_Macrophages"
316,"Simulation_exp_3_4_8",3,3,"Oligodendrocyte+Oligodendrocyte"
317,"Simulation_exp_3_4_9",1,4,"Microglia_Macrophages+Microglia_Macrophages"
318,"Simulation_exp_3_4_9",1,3,"Dentate+Dentate"
319,"Simulation_exp_3_4_9",1,2,"Choroid+Choroid"
320,"Simulation_exp_3_4_9",1,1,"Endothelial_Tip+Endothelial_Tip"
321,"Simulation_exp_3_4_9",2,3,"Dentate+Dentate"
322,"Simulation_exp_3_4_9",2,2,"Choroid+Choroid"
323,"Simulation_exp_3_4_9",2,4,"Microglia_Macrophages+Microglia_Macrophages"
324,"Simulation_exp_3_4_9",2,1,"Endothelial_Tip+Endothelial_Tip"
325,"Simulation_exp_3_4_9",3,1,"Endothelial_Tip+Endothelial_Tip"
326,"Simulation_exp_3_4_9",3,2,"Choroid+Choroid"
327,"Simulation_exp_3_4_9",3,3,"Dentate+Dentate"
328,"Simulation_exp_3_4_9",3,4,"Microglia_Macrophages+Microglia_Macrophages"
329,"Simulation_exp_3_5_1",1,5,"Endothelial_Tip+Endothelial_Tip"
330,"Simulation_exp_3_5_1",1,4,"Astrocyte+Astrocyte"
331,"Simulation_exp_3_5_1",1,3,"Neuron.Slc17a6+Neuron.Slc17a6"
332,"Simulation_exp_3_5_1",1,1,"Ependymal+Ependymal"
333,"Simulation_exp_3_5_1",1,2,"CA3+CA3"
334,"Simulation_exp_3_5_1",2,3,"Neuron.Slc17a6+Neuron.Slc17a6"
335,"Simulation_exp_3_5_1",2,2,"CA3+CA3"
336,"Simulation_exp_3_5_1",2,4,"Astrocyte+Astrocyte"
337,"Simulation_exp_3_5_1",2,5,"Endothelial_Tip+Endothelial_Tip"
338,"Simulation_exp_3_5_1",2,1,"Ependymal+Ependymal"
339,"Simulation_exp_3_5_1",3,1,"Ependymal+Ependymal"
340,"Simulation_exp_3_5_1",3,3,"Neuron.Slc17a6+Neuron.Slc17a6"
341,"Simulation_exp_3_5_1",3,4,"Astrocyte+Astrocyte"
342,"Simulation_exp_3_5_1",3,2,"CA3+CA3"
343,"Simulation_exp_3_5_1",3,5,"Endothelial_Tip+Endothelial_Tip"
344,"Simulation_exp_3_5_10",1,5,"Entorhinal+Entorhinal"
345,"Simulation_exp_3_5_10",1,4,"Neuron.Slc17a6+Neuron.Slc17a6"
346,"Simulation_exp_3_5_10",1,2,"Microglia_Macrophages+Microglia_Macrophages"
347,"Simulation_exp_3_5_10",1,3,"Astrocyte+Astrocyte"
348,"Simulation_exp_3_5_10",1,1,"Choroid+Choroid"
349,"Simulation_exp_3_5_10",2,5,"Entorhinal+Entorhinal"
350,"Simulation_exp_3_5_10",2,3,"Astrocyte+Astrocyte"
351,"Simulation_exp_3_5_10",2,2,"Microglia_Macrophages+Microglia_Macrophages"
352,"Simulation_exp_3_5_10",2,4,"Neuron.Slc17a6+Neuron.Slc17a6"
353,"Simulation_exp_3_5_10",2,1,"Choroid+Choroid"
354,"Simulation_exp_3_5_10",3,1,"Choroid+Choroid"
355,"Simulation_exp_3_5_10",3,4,"Neuron.Slc17a6+Neuron.Slc17a6"
356,"Simulation_exp_3_5_10",3,3,"Astrocyte+Astrocyte"
357,"Simulation_exp_3_5_10",3,2,"Microglia_Macrophages+Microglia_Macrophages"
358,"Simulation_exp_3_5_10",3,5,"Entorhinal+Entorhinal"
359,"Simulation_exp_3_5_2",1,5,"Astrocyte+Astrocyte"
360,"Simulation_exp_3_5_2",1,4,"Choroid+Choroid"
361,"Simulation_exp_3_5_2",1,3,"CA3+CA3"
362,"Simulation_exp_3_5_2",1,2,"Ependymal+Ependymal"
363,"Simulation_exp_3_5_2",1,1,"Interneuron+Interneuron"
364,"Simulation_exp_3_5_2",2,5,"Astrocyte+Astrocyte"
365,"Simulation_exp_3_5_2",2,1,"Interneuron+Interneuron"
366,"Simulation_exp_3_5_2",2,2,"Ependymal+Ependymal"
367,"Simulation_exp_3_5_2",2,4,"Choroid+Choroid"
368,"Simulation_exp_3_5_2",2,3,"CA3+CA3"
369,"Simulation_exp_3_5_2",3,1,"Interneuron+Interneuron"
370,"Simulation_exp_3_5_2",3,3,"CA3+CA3"
371,"Simulation_exp_3_5_2",3,2,"Ependymal+Ependymal"
372,"Simulation_exp_3_5_2",3,4,"Choroid+Choroid"
373,"Simulation_exp_3_5_2",3,5,"Astrocyte+Astrocyte"
374,"Simulation_exp_3_5_3",1,5,"Choroid+Choroid"
375,"Simulation_exp_3_5_3",1,2,"Astrocyte+Astrocyte"
376,"Simulation_exp_3_5_3",1,1,"Oligodendrocyte+Oligodendrocyte"
377,"Simulation_exp_3_5_3",1,4,"Polydendrocyte+Polydendrocyte"
378,"Simulation_exp_3_5_3",1,3,"Neuron.Slc17a6+Neuron.Slc17a6"
379,"Simulation_exp_3_5_3",2,2,"Astrocyte+Astrocyte"
380,"Simulation_exp_3_5_3",2,1,"Oligodendrocyte+Oligodendrocyte"
381,"Simulation_exp_3_5_3",2,4,"Polydendrocyte+Polydendrocyte"
382,"Simulation_exp_3_5_3",2,3,"Neuron.Slc17a6+Neuron.Slc17a6"
383,"Simulation_exp_3_5_3",2,5,"Choroid+Choroid"
384,"Simulation_exp_3_5_3",3,3,"Neuron.Slc17a6+Neuron.Slc17a6"
385,"Simulation_exp_3_5_3",3,1,"Oligodendrocyte+Oligodendrocyte"
386,"Simulation_exp_3_5_3",3,2,"Astrocyte+Astrocyte"
387,"Simulation_exp_3_5_3",3,4,"Polydendrocyte+Polydendrocyte"
388,"Simulation_exp_3_5_3",3,5,"Choroid+Choroid"
389,"Simulation_exp_3_5_4",1,5,"Interneuron+Interneuron"
390,"Simulation_exp_3_5_4",1,4,"Astrocyte+Astrocyte"
391,"Simulation_exp_3_5_4",1,2,"Oligodendrocyte+Oligodendrocyte"
392,"Simulation_exp_3_5_4",1,3,"Microglia_Macrophages+Microglia_Macrophages"
393,"Simulation_exp_3_5_4",1,1,"Choroid+Choroid"
394,"Simulation_exp_3_5_4",2,3,"Microglia_Macrophages+Microglia_Macrophages"
395,"Simulation_exp_3_5_4",2,1,"Choroid+Choroid"
396,"Simulation_exp_3_5_4",2,5,"Interneuron+Interneuron"
397,"Simulation_exp_3_5_4",2,2,"Oligodendrocyte+Oligodendrocyte"
398,"Simulation_exp_3_5_4",2,4,"Astrocyte+Astrocyte"
399,"Simulation_exp_3_5_4",3,1,"Choroid+Choroid"
400,"Simulation_exp_3_5_4",3,2,"Oligodendrocyte+Oligodendrocyte"
401,"Simulation_exp_3_5_4",3,4,"Astrocyte+Astrocyte"
402,"Simulation_exp_3_5_4",3,3,"Microglia_Macrophages+Microglia_Macrophages"
403,"Simulation_exp_3_5_4",3,5,"Interneuron+Interneuron"
404,"Simulation_exp_3_5_5",1,5,"Entorhinal+Entorhinal"
405,"Simulation_exp_3_5_5",1,4,"Polydendrocyte+Polydendrocyte"
406,"Simulation_exp_3_5_5",1,3,"Neuron.Slc17a6+Neuron.Slc17a6"
407,"Simulation_exp_3_5_5",1,1,"Choroid+Choroid"
408,"Simulation_exp_3_5_5",1,2,"Ependymal+Ependymal"
409,"Simulation_exp_3_5_5",2,5,"Entorhinal+Entorhinal"
410,"Simulation_exp_3_5_5",2,1,"Choroid+Choroid"
411,"Simulation_exp_3_5_5",2,4,"Polydendrocyte+Polydendrocyte"
412,"Simulation_exp_3_5_5",2,2,"Ependymal+Ependymal"
413,"Simulation_exp_3_5_5",2,3,"Neuron.Slc17a6+Neuron.Slc17a6"
414,"Simulation_exp_3_5_5",3,1,"Choroid+Choroid"
415,"Simulation_exp_3_5_5",3,2,"Ependymal+Ependymal"
416,"Simulation_exp_3_5_5",3,3,"Neuron.Slc17a6+Neuron.Slc17a6"
417,"Simulation_exp_3_5_5",3,4,"Polydendrocyte+Polydendrocyte"
418,"Simulation_exp_3_5_5",3,5,"Entorhinal+Entorhinal"
419,"Simulation_exp_3_5_6",1,5,"Microglia_Macrophages+Microglia_Macrophages"
420,"Simulation_exp_3_5_6",1,4,"Choroid+Choroid"
421,"Simulation_exp_3_5_6",1,3,"Neuron.Slc17a6+Neuron.Slc17a6"
422,"Simulation_exp_3_5_6",1,2,"Polydendrocyte+Polydendrocyte"
423,"Simulation_exp_3_5_6",1,1,"CA3+CA3"
424,"Simulation_exp_3_5_6",2,5,"Microglia_Macrophages+Microglia_Macrophages"
425,"Simulation_exp_3_5_6",2,1,"CA3+CA3"
426,"Simulation_exp_3_5_6",2,4,"Choroid+Choroid"
427,"Simulation_exp_3_5_6",2,2,"Polydendrocyte+Polydendrocyte"
428,"Simulation_exp_3_5_6",2,3,"Neuron.Slc17a6+Neuron.Slc17a6"
429,"Simulation_exp_3_5_6",3,1,"CA3+CA3"
430,"Simulation_exp_3_5_6",3,2,"Polydendrocyte+Polydendrocyte"
431,"Simulation_exp_3_5_6",3,3,"Neuron.Slc17a6+Neuron.Slc17a6"
432,"Simulation_exp_3_5_6",3,5,"Microglia_Macrophages+Microglia_Macrophages"
433,"Simulation_exp_3_5_6",3,4,"Choroid+Choroid"
434,"Simulation_exp_3_5_7",1,5,"Endothelial_Tip+Endothelial_Tip"
435,"Simulation_exp_3_5_7",1,4,"Choroid+Choroid"
436,"Simulation_exp_3_5_7",1,1,"Entorhinal+Entorhinal"
437,"Simulation_exp_3_5_7",1,3,"Ependymal+Ependymal"
438,"Simulation_exp_3_5_7",1,2,"Dentate+Dentate"
439,"Simulation_exp_3_5_7",2,1,"Entorhinal+Entorhinal"
440,"Simulation_exp_3_5_7",2,4,"Choroid+Choroid"
441,"Simulation_exp_3_5_7",2,3,"Ependymal+Ependymal"
442,"Simulation_exp_3_5_7",2,2,"Dentate+Dentate"
443,"Simulation_exp_3_5_7",2,5,"Endothelial_Tip+Endothelial_Tip"
444,"Simulation_exp_3_5_7",3,1,"Entorhinal+Entorhinal"
445,"Simulation_exp_3_5_7",3,2,"Dentate+Dentate"
446,"Simulation_exp_3_5_7",3,3,"Ependymal+Ependymal"
447,"Simulation_exp_3_5_7",3,4,"Choroid+Choroid"
448,"Simulation_exp_3_5_7",3,5,"Endothelial_Tip+Endothelial_Tip"
449,"Simulation_exp_3_5_8",1,5,"Ependymal+Ependymal"
450,"Simulation_exp_3_5_8",1,4,"Dentate+Dentate"
451,"Simulation_exp_3_5_8",1,2,"Oligodendrocyte+Oligodendrocyte"
452,"Simulation_exp_3_5_8",1,3,"Astrocyte+Astrocyte"
453,"Simulation_exp_3_5_8",1,1,"Polydendrocyte+Polydendrocyte"
454,"Simulation_exp_3_5_8",2,1,"Polydendrocyte+Polydendrocyte"
455,"Simulation_exp_3_5_8",2,5,"Ependymal+Ependymal"
456,"Simulation_exp_3_5_8",2,3,"Astrocyte+Astrocyte"
457,"Simulation_exp_3_5_8",2,2,"Oligodendrocyte+Oligodendrocyte"
458,"Simulation_exp_3_5_8",2,4,"Dentate+Dentate"
459,"Simulation_exp_3_5_8",3,5,"Ependymal+Ependymal"
460,"Simulation_exp_3_5_8",3,1,"Polydendrocyte+Polydendrocyte"
461,"Simulation_exp_3_5_8",3,2,"Oligodendrocyte+Oligodendrocyte"
462,"Simulation_exp_3_5_8",3,3,"Astrocyte+Astrocyte"
463,"Simulation_exp_3_5_8",3,4,"Dentate+Dentate"
464,"Simulation_exp_3_5_9",1,5,"Oligodendrocyte+Oligodendrocyte"
465,"Simulation_exp_3_5_9",1,4,"Entorhinal+Entorhinal"
466,"Simulation_exp_3_5_9",1,2,"Polydendrocyte+Polydendrocyte"
467,"Simulation_exp_3_5_9",1,3,"Microglia_Macrophages+Microglia_Macrophages"
468,"Simulation_exp_3_5_9",1,1,"Endothelial_Tip+Endothelial_Tip"
469,"Simulation_exp_3_5_9",2,2,"Polydendrocyte+Polydendrocyte"
470,"Simulation_exp_3_5_9",2,1,"Endothelial_Tip+Endothelial_Tip"
471,"Simulation_exp_3_5_9",2,5,"Oligodendrocyte+Oligodendrocyte"
472,"Simulation_exp_3_5_9",2,4,"Entorhinal+Entorhinal"
473,"Simulation_exp_3_5_9",2,3,"Microglia_Macrophages+Microglia_Macrophages"
474,"Simulation_exp_3_5_9",3,1,"Endothelial_Tip+Endothelial_Tip"
475,"Simulation_exp_3_5_9",3,2,"Polydendrocyte+Polydendrocyte"
476,"Simulation_exp_3_5_9",3,3,"Microglia_Macrophages+Microglia_Macrophages"
477,"Simulation_exp_3_5_9",3,5,"Oligodendrocyte+Oligodendrocyte"
478,"Simulation_exp_3_5_9",3,4,"Entorhinal+Entorhinal"
479,"Simulation_pure_3_3_1",1,1,"Neuron.Slc17a6+Neuron.Slc17a6"
480,"Simulation_pure_3_3_1",2,2,"Microglia_Macrophages+Microglia_Macrophages"
481,"Simulation_pure_3_3_1",3,3,"Choroid+Choroid"
482,"Simulation_pure_3_3_10",1,1,"Endothelial_Tip+Endothelial_Tip"
483,"Simulation_pure_3_3_10",2,2,"Dentate+Dentate"
484,"Simulation_pure_3_3_10",3,3,"Polydendrocyte+Polydendrocyte"
485,"Simulation_pure_3_3_2",1,1,"Astrocyte+Astrocyte"
486,"Simulation_pure_3_3_2",2,2,"Oligodendrocyte+Oligodendrocyte"
487,"Simulation_pure_3_3_2",3,3,"Polydendrocyte+Polydendrocyte"
488,"Simulation_pure_3_3_3",1,1,"Entorhinal+Entorhinal"
489,"Simulation_pure_3_3_3",2,2,"CA1+CA1"
490,"Simulation_pure_3_3_3",3,3,"Polydendrocyte+Polydendrocyte"
491,"Simulation_pure_3_3_4",1,1,"Microglia_Macrophages+Microglia_Macrophages"
492,"Simulation_pure_3_3_4",2,2,"Polydendrocyte+Polydendrocyte"
493,"Simulation_pure_3_3_4",3,3,"Neuron.Slc17a6+Neuron.Slc17a6"
494,"Simulation_pure_3_3_5",1,1,"CA3+CA3"
495,"Simulation_pure_3_3_5",2,2,"Endothelial_Tip+Endothelial_Tip"
496,"Simulation_pure_3_3_5",3,3,"CA1+CA1"
497,"Simulation_pure_3_3_6",1,1,"Ependymal+Ependymal"
498,"Simulation_pure_3_3_6",2,2,"Polydendrocyte+Polydendrocyte"
499,"Simulation_pure_3_3_6",3,3,"CA3+CA3"
500,"Simulation_pure_3_3_7",1,1,"Dentate+Dentate"
501,"Simulation_pure_3_3_7",2,2,"Neuron.Slc17a6+Neuron.Slc17a6"
502,"Simulation_pure_3_3_7",3,3,"Astrocyte+Astrocyte"
503,"Simulation_pure_3_3_8",1,1,"Choroid+Choroid"
504,"Simulation_pure_3_3_8",2,2,"Neuron.Slc17a6+Neuron.Slc17a6"
505,"Simulation_pure_3_3_8",3,3,"Microglia_Macrophages+Microglia_Macrophages"
506,"Simulation_pure_3_3_9",1,1,"Polydendrocyte+Polydendrocyte"
507,"Simulation_pure_3_3_9",2,2,"Ependymal+Ependymal"
508,"Simulation_pure_3_3_9",3,3,"CA3+CA3"
509,"Simulation_uni_3_3_1",1,1,"CA1+CA1"
510,"Simulation_uni_3_3_1",1,4,"Astrocyte+Astrocyte"
511,"Simulation_uni_3_3_1",1,6,"Ependymal+Ependymal"
512,"Simulation_uni_3_3_1",2,3,"Entorhinal+Entorhinal"
513,"Simulation_uni_3_3_1",2,5,"Oligodendrocyte+Oligodendrocyte"
514,"Simulation_uni_3_3_1",2,7,"Choroid+Choroid"
515,"Simulation_uni_3_3_1",3,2,"Endothelial_Tip+Endothelial_Tip"
516,"Simulation_uni_3_3_1",3,8,"Interneuron+Interneuron"
517,"Simulation_uni_3_3_1",3,9,"Neuron.Slc17a6+Neuron.Slc17a6"
518,"Simulation_uni_3_3_10",1,1,"CA3+CA3"
519,"Simulation_uni_3_3_10",1,8,"Microglia_Macrophages+Microglia_Macrophages"
520,"Simulation_uni_3_3_10",1,9,"Interneuron+Interneuron"
521,"Simulation_uni_3_3_10",2,4,"CA1+CA1"
522,"Simulation_uni_3_3_10",2,5,"Ependymal+Ependymal"
523,"Simulation_uni_3_3_10",2,7,"Entorhinal+Entorhinal"
524,"Simulation_uni_3_3_10",3,2,"Polydendrocyte+Polydendrocyte"
525,"Simulation_uni_3_3_10",3,3,"Endothelial_Tip+Endothelial_Tip"
526,"Simulation_uni_3_3_10",3,6,"Neuron.Slc17a6+Neuron.Slc17a6"
527,"Simulation_uni_3_3_2",1,3,"Dentate+Dentate"
528,"Simulation_uni_3_3_2",1,8,"CA1+CA1"
529,"Simulation_uni_3_3_2",1,9,"Oligodendrocyte+Oligodendrocyte"
530,"Simulation_uni_3_3_2",2,1,"Astrocyte+Astrocyte"
531,"Simulation_uni_3_3_2",2,4,"CA3+CA3"
532,"Simulation_uni_3_3_2",2,7,"Polydendrocyte+Polydendrocyte"
533,"Simulation_uni_3_3_2",3,2,"Interneuron+Interneuron"
534,"Simulation_uni_3_3_2",3,5,"Endothelial_Tip+Endothelial_Tip"
535,"Simulation_uni_3_3_2",3,6,"Neuron.Slc17a6+Neuron.Slc17a6"
536,"Simulation_uni_3_3_3",1,2,"Endothelial_Tip+Endothelial_Tip"
537,"Simulation_uni_3_3_3",1,4,"Polydendrocyte+Polydendrocyte"
538,"Simulation_uni_3_3_3",1,9,"Oligodendrocyte+Oligodendrocyte"
539,"Simulation_uni_3_3_3",2,1,"Choroid+Choroid"
540,"Simulation_uni_3_3_3",2,3,"CA1+CA1"
541,"Simulation_uni_3_3_3",2,8,"Astrocyte+Astrocyte"
542,"Simulation_uni_3_3_3",3,5,"Neuron.Slc17a6+Neuron.Slc17a6"
543,"Simulation_uni_3_3_3",3,6,"Entorhinal+Entorhinal"
544,"Simulation_uni_3_3_3",3,7,"Microglia_Macrophages+Microglia_Macrophages"
545,"Simulation_uni_3_3_4",1,1,"Polydendrocyte+Polydendrocyte"
546,"Simulation_uni_3_3_4",1,4,"Microglia_Macrophages+Microglia_Macrophages"
547,"Simulation_uni_3_3_4",1,7,"Choroid+Choroid"
548,"Simulation_uni_3_3_4",2,2,"Oligodendrocyte+Oligodendrocyte"
549,"Simulation_uni_3_3_4",2,5,"Neuron.Slc17a6+Neuron.Slc17a6"
550,"Simulation_uni_3_3_4",2,8,"Entorhinal+Entorhinal"
551,"Simulation_uni_3_3_4",3,3,"Dentate+Dentate"
552,"Simulation_uni_3_3_4",3,6,"Ependymal+Ependymal"
553,"Simulation_uni_3_3_4",3,9,"Astrocyte+Astrocyte"
554,"Simulation_uni_3_3_5",1,1,"Neuron.Slc17a6+Neuron.Slc17a6"
555,"Simulation_uni_3_3_5",1,6,"Oligodendrocyte+Oligodendrocyte"
556,"Simulation_uni_3_3_5",1,7,"Polydendrocyte+Polydendrocyte"
557,"Simulation_uni_3_3_5",2,5,"Endothelial_Tip+Endothelial_Tip"
558,"Simulation_uni_3_3_5",2,8,"CA1+CA1"
559,"Simulation_uni_3_3_5",2,9,"Choroid+Choroid"
560,"Simulation_uni_3_3_5",3,2,"Entorhinal+Entorhinal"
561,"Simulation_uni_3_3_5",3,3,"Interneuron+Interneuron"
562,"Simulation_uni_3_3_5",3,4,"Ependymal+Ependymal"
563,"Simulation_uni_3_3_6",1,3,"Oligodendrocyte+Oligodendrocyte"
564,"Simulation_uni_3_3_6",1,6,"CA1+CA1"
565,"Simulation_uni_3_3_6",1,9,"Endothelial_Tip+Endothelial_Tip"
566,"Simulation_uni_3_3_6",2,4,"Polydendrocyte+Polydendrocyte"
567,"Simulation_uni_3_3_6",2,7,"Dentate+Dentate"
568,"Simulation_uni_3_3_6",2,8,"Entorhinal+Entorhinal"
569,"Simulation_uni_3_3_6",3,1,"Choroid+Choroid"
570,"Simulation_uni_3_3_6",3,2,"CA3+CA3"
571,"Simulation_uni_3_3_6",3,5,"Ependymal+Ependymal"
572,"Simulation_uni_3_3_7",1,4,"Polydendrocyte+Polydendrocyte"
573,"Simulation_uni_3_3_7",1,7,"Oligodendrocyte+Oligodendrocyte"
574,"Simulation_uni_3_3_7",1,9,"Astrocyte+Astrocyte"
575,"Simulation_uni_3_3_7",2,2,"Interneuron+Interneuron"
576,"Simulation_uni_3_3_7",2,3,"Entorhinal+Entorhinal"
577,"Simulation_uni_3_3_7",2,5,"Endothelial_Tip+Endothelial_Tip"
578,"Simulation_uni_3_3_7",3,1,"Neuron.Slc17a6+Neuron.Slc17a6"
579,"Simulation_uni_3_3_7",3,6,"Choroid+Choroid"
580,"Simulation_uni_3_3_7",3,8,"Ependymal+Ependymal"
581,"Simulation_uni_3_3_8",1,3,"Neuron.Slc17a6+Neuron.Slc17a6"
582,"Simulation_uni_3_3_8",1,5,"Ependymal+Ependymal"
583,"Simulation_uni_3_3_8",1,6,"Interneuron+Interneuron"
584,"Simulation_uni_3_3_8",2,1,"Oligodendrocyte+Oligodendrocyte"
585,"Simulation_uni_3_3_8",2,2,"Endothelial_Tip+Endothelial_Tip"
586,"Simulation_uni_3_3_8",2,9,"Microglia_Macrophages+Microglia_Macrophages"
587,"Simulation_uni_3_3_8",3,4,"Choroid+Choroid"
588,"Simulation_uni_3_3_8",3,7,"CA1+CA1"
589,"Simulation_uni_3_3_8",3,8,"Astrocyte+Astrocyte"
590,"Simulation_uni_3_3_9",1,2,"Dentate+Dentate"
591,"Simulation_uni_3_3_9",1,4,"Interneuron+Interneuron"
592,"Simulation_uni_3_3_9",1,5,"Polydendrocyte+Polydendrocyte"
593,"Simulation_uni_3_3_9",2,3,"CA3+CA3"
594,"Simulation_uni_3_3_9",2,6,"Ependymal+Ependymal"
595,"Simulation_uni_3_3_9",2,7,"Entorhinal+Entorhinal"
596,"Simulation_uni_3_3_9",3,1,"Microglia_Macrophages+Microglia_Macrophages"
597,"Simulation_uni_3_3_9",3,8,"Astrocyte+Astrocyte"
598,"Simulation_uni_3_3_9",3,9,"Choroid+Choroid"
599,"Simulation_uni_3_4_1",1,2,"CA3+CA3"
600,"Simulation_uni_3_4_1",1,4,"Polydendrocyte+Polydendrocyte"
601,"Simulation_uni_3_4_1",1,6,"Neuron.Slc17a6+Neuron.Slc17a6"
602,"Simulation_uni_3_4_1",1,12,"Interneuron+Interneuron"
603,"Simulation_uni_3_4_1",2,1,"Microglia_Macrophages+Microglia_Macrophages"
604,"Simulation_uni_3_4_1",2,3,"CA1+CA1"
605,"Simulation_uni_3_4_1",2,5,"Endothelial_Tip+Endothelial_Tip"
606,"Simulation_uni_3_4_1",2,11,"Oligodendrocyte+Oligodendrocyte"
607,"Simulation_uni_3_4_1",3,7,"Astrocyte+Astrocyte"
608,"Simulation_uni_3_4_1",3,8,"Dentate+Dentate"
609,"Simulation_uni_3_4_1",3,9,"Entorhinal+Entorhinal"
610,"Simulation_uni_3_4_1",3,10,"Choroid+Choroid"
611,"Simulation_uni_3_4_10",1,3,"Choroid+Choroid"
612,"Simulation_uni_3_4_10",1,10,"Interneuron+Interneuron"
613,"Simulation_uni_3_4_10",1,11,"Endothelial_Tip+Endothelial_Tip"
614,"Simulation_uni_3_4_10",1,12,"Oligodendrocyte+Oligodendrocyte"
615,"Simulation_uni_3_4_10",2,4,"Polydendrocyte+Polydendrocyte"
616,"Simulation_uni_3_4_10",2,5,"Entorhinal+Entorhinal"
617,"Simulation_uni_3_4_10",2,6,"Ependymal+Ependymal"
618,"Simulation_uni_3_4_10",2,7,"CA3+CA3"
619,"Simulation_uni_3_4_10",3,1,"Neuron.Slc17a6+Neuron.Slc17a6"
620,"Simulation_uni_3_4_10",3,2,"Astrocyte+Astrocyte"
621,"Simulation_uni_3_4_10",3,8,"Dentate+Dentate"
622,"Simulation_uni_3_4_10",3,9,"CA1+CA1"
623,"Simulation_uni_3_4_2",1,1,"CA3+CA3"
624,"Simulation_uni_3_4_2",1,2,"Interneuron+Interneuron"
625,"Simulation_uni_3_4_2",1,5,"CA1+CA1"
626,"Simulation_uni_3_4_2",1,7,"Microglia_Macrophages+Microglia_Macrophages"
627,"Simulation_uni_3_4_2",2,4,"Oligodendrocyte+Oligodendrocyte"
628,"Simulation_uni_3_4_2",2,6,"Choroid+Choroid"
629,"Simulation_uni_3_4_2",2,8,"Entorhinal+Entorhinal"
630,"Simulation_uni_3_4_2",2,9,"Ependymal+Ependymal"
631,"Simulation_uni_3_4_2",3,3,"Astrocyte+Astrocyte"
632,"Simulation_uni_3_4_2",3,10,"Dentate+Dentate"
633,"Simulation_uni_3_4_2",3,11,"Polydendrocyte+Polydendrocyte"
634,"Simulation_uni_3_4_2",3,12,"Neuron.Slc17a6+Neuron.Slc17a6"
635,"Simulation_uni_3_4_3",1,2,"Endothelial_Tip+Endothelial_Tip"
636,"Simulation_uni_3_4_3",1,3,"Interneuron+Interneuron"
637,"Simulation_uni_3_4_3",1,6,"Ependymal+Ependymal"
638,"Simulation_uni_3_4_3",1,11,"Polydendrocyte+Polydendrocyte"
639,"Simulation_uni_3_4_3",2,5,"Choroid+Choroid"
640,"Simulation_uni_3_4_3",2,7,"Oligodendrocyte+Oligodendrocyte"
641,"Simulation_uni_3_4_3",2,8,"CA1+CA1"
642,"Simulation_uni_3_4_3",2,9,"CA3+CA3"
643,"Simulation_uni_3_4_3",3,1,"Astrocyte+Astrocyte"
644,"Simulation_uni_3_4_3",3,4,"Neuron.Slc17a6+Neuron.Slc17a6"
645,"Simulation_uni_3_4_3",3,10,"Entorhinal+Entorhinal"
646,"Simulation_uni_3_4_3",3,12,"Dentate+Dentate"
647,"Simulation_uni_3_4_4",1,1,"CA1+CA1"
648,"Simulation_uni_3_4_4",1,2,"Astrocyte+Astrocyte"
649,"Simulation_uni_3_4_4",1,3,"Oligodendrocyte+Oligodendrocyte"
650,"Simulation_uni_3_4_4",1,11,"Dentate+Dentate"
651,"Simulation_uni_3_4_4",2,5,"CA3+CA3"
652,"Simulation_uni_3_4_4",2,7,"Endothelial_Tip+Endothelial_Tip"
653,"Simulation_uni_3_4_4",2,8,"Ependymal+Ependymal"
654,"Simulation_uni_3_4_4",2,9,"Neuron.Slc17a6+Neuron.Slc17a6"
655,"Simulation_uni_3_4_4",3,4,"Interneuron+Interneuron"
656,"Simulation_uni_3_4_4",3,6,"Choroid+Choroid"
657,"Simulation_uni_3_4_4",3,10,"Microglia_Macrophages+Microglia_Macrophages"
658,"Simulation_uni_3_4_4",3,12,"Entorhinal+Entorhinal"
659,"Simulation_uni_3_4_5",1,2,"Microglia_Macrophages+Microglia_Macrophages"
660,"Simulation_uni_3_4_5",1,6,"Endothelial_Tip+Endothelial_Tip"
661,"Simulation_uni_3_4_5",1,8,"Dentate+Dentate"
662,"Simulation_uni_3_4_5",1,9,"Neuron.Slc17a6+Neuron.Slc17a6"
663,"Simulation_uni_3_4_5",2,1,"Ependymal+Ependymal"
664,"Simulation_uni_3_4_5",2,7,"CA3+CA3"
665,"Simulation_uni_3_4_5",2,10,"Polydendrocyte+Polydendrocyte"
666,"Simulation_uni_3_4_5",2,11,"Entorhinal+Entorhinal"
667,"Simulation_uni_3_4_5",3,3,"Astrocyte+Astrocyte"
668,"Simulation_uni_3_4_5",3,4,"Oligodendrocyte+Oligodendrocyte"
669,"Simulation_uni_3_4_5",3,5,"Interneuron+Interneuron"
670,"Simulation_uni_3_4_5",3,12,"CA1+CA1"
671,"Simulation_uni_3_4_6",1,2,"Astrocyte+Astrocyte"
672,"Simulation_uni_3_4_6",1,6,"Microglia_Macrophages+Microglia_Macrophages"
673,"Simulation_uni_3_4_6",1,7,"Interneuron+Interneuron"
674,"Simulation_uni_3_4_6",1,9,"Oligodendrocyte+Oligodendrocyte"
675,"Simulation_uni_3_4_6",2,1,"Neuron.Slc17a6+Neuron.Slc17a6"
676,"Simulation_uni_3_4_6",2,4,"Polydendrocyte+Polydendrocyte"
677,"Simulation_uni_3_4_6",2,8,"Ependymal+Ependymal"
678,"Simulation_uni_3_4_6",2,10,"CA1+CA1"
679,"Simulation_uni_3_4_6",3,3,"CA3+CA3"
680,"Simulation_uni_3_4_6",3,5,"Dentate+Dentate"
681,"Simulation_uni_3_4_6",3,11,"Choroid+Choroid"
682,"Simulation_uni_3_4_6",3,12,"Entorhinal+Entorhinal"
683,"Simulation_uni_3_4_7",1,1,"Endothelial_Tip+Endothelial_Tip"
684,"Simulation_uni_3_4_7",1,2,"Interneuron+Interneuron"
685,"Simulation_uni_3_4_7",1,4,"Polydendrocyte+Polydendrocyte"
686,"Simulation_uni_3_4_7",1,8,"Astrocyte+Astrocyte"
687,"Simulation_uni_3_4_7",2,5,"CA3+CA3"
688,"Simulation_uni_3_4_7",2,6,"CA1+CA1"
689,"Simulation_uni_3_4_7",2,9,"Microglia_Macrophages+Microglia_Macrophages"
690,"Simulation_uni_3_4_7",2,12,"Dentate+Dentate"
691,"Simulation_uni_3_4_7",3,3,"Choroid+Choroid"
692,"Simulation_uni_3_4_7",3,7,"Ependymal+Ependymal"
693,"Simulation_uni_3_4_7",3,10,"Oligodendrocyte+Oligodendrocyte"
694,"Simulation_uni_3_4_7",3,11,"Neuron.Slc17a6+Neuron.Slc17a6"
695,"Simulation_uni_3_4_8",1,3,"Ependymal+Ependymal"
696,"Simulation_uni_3_4_8",1,5,"Entorhinal+Entorhinal"
697,"Simulation_uni_3_4_8",1,8,"CA3+CA3"
698,"Simulation_uni_3_4_8",1,11,"Dentate+Dentate"
699,"Simulation_uni_3_4_8",2,1,"Astrocyte+Astrocyte"
700,"Simulation_uni_3_4_8",2,2,"Endothelial_Tip+Endothelial_Tip"
701,"Simulation_uni_3_4_8",2,4,"Polydendrocyte+Polydendrocyte"
702,"Simulation_uni_3_4_8",2,10,"Microglia_Macrophages+Microglia_Macrophages"
703,"Simulation_uni_3_4_8",3,6,"Interneuron+Interneuron"
704,"Simulation_uni_3_4_8",3,7,"Neuron.Slc17a6+Neuron.Slc17a6"
705,"Simulation_uni_3_4_8",3,9,"Oligodendrocyte+Oligodendrocyte"
706,"Simulation_uni_3_4_8",3,12,"CA1+CA1"
707,"Simulation_uni_3_4_9",1,7,"Astrocyte+Astrocyte"
708,"Simulation_uni_3_4_9",1,8,"Choroid+Choroid"
709,"Simulation_uni_3_4_9",1,9,"Polydendrocyte+Polydendrocyte"
710,"Simulation_uni_3_4_9",1,11,"Neuron.Slc17a6+Neuron.Slc17a6"
711,"Simulation_uni_3_4_9",2,2,"Interneuron+Interneuron"
712,"Simulation_uni_3_4_9",2,3,"Dentate+Dentate"
713,"Simulation_uni_3_4_9",2,6,"CA1+CA1"
714,"Simulation_uni_3_4_9",2,12,"Endothelial_Tip+Endothelial_Tip"
715,"Simulation_uni_3_4_9",3,1,"Ependymal+Ependymal"
716,"Simulation_uni_3_4_9",3,4,"Oligodendrocyte+Oligodendrocyte"
717,"Simulation_uni_3_4_9",3,5,"Entorhinal+Entorhinal"
718,"Simulation_uni_3_4_9",3,10,"Microglia_Macrophages+Microglia_Macrophages"
719,"Simulation_uni_3_5_1",1,2,"Astrocyte+Astrocyte"
720,"Simulation_uni_3_5_1",1,7,"Endothelial_Tip+Endothelial_Tip"
721,"Simulation_uni_3_5_1",1,8,"Polydendrocyte+Polydendrocyte"
722,"Simulation_uni_3_5_1",1,13,"Microglia_Macrophages+Microglia_Macrophages"
723,"Simulation_uni_3_5_1",2,1,"Choroid+Choroid"
724,"Simulation_uni_3_5_1",2,4,"Entorhinal+Entorhinal"
725,"Simulation_uni_3_5_1",2,9,"Oligodendrocyte+Oligodendrocyte"
726,"Simulation_uni_3_5_1",2,11,"Dentate+Dentate"
727,"Simulation_uni_3_5_1",2,12,"Interneuron+Interneuron"
728,"Simulation_uni_3_5_1",3,3,"CA3+CA3"
729,"Simulation_uni_3_5_1",3,5,"Ependymal+Ependymal"
730,"Simulation_uni_3_5_1",3,6,"Neuron.Slc17a6+Neuron.Slc17a6"
731,"Simulation_uni_3_5_1",3,10,"CA1+CA1"
732,"Simulation_uni_3_5_10",1,3,"Astrocyte+Astrocyte"
733,"Simulation_uni_3_5_10",1,5,"CA1+CA1"
734,"Simulation_uni_3_5_10",1,9,"Ependymal+Ependymal"
735,"Simulation_uni_3_5_10",1,13,"Oligodendrocyte+Oligodendrocyte"
736,"Simulation_uni_3_5_10",2,4,"Neuron.Slc17a6+Neuron.Slc17a6"
737,"Simulation_uni_3_5_10",2,6,"Endothelial_Tip+Endothelial_Tip"
738,"Simulation_uni_3_5_10",2,10,"Choroid+Choroid"
739,"Simulation_uni_3_5_10",2,11,"CA3+CA3"
740,"Simulation_uni_3_5_10",2,12,"Interneuron+Interneuron"
741,"Simulation_uni_3_5_10",3,1,"Dentate+Dentate"
742,"Simulation_uni_3_5_10",3,2,"Entorhinal+Entorhinal"
743,"Simulation_uni_3_5_10",3,7,"Microglia_Macrophages+Microglia_Macrophages"
744,"Simulation_uni_3_5_10",3,8,"Polydendrocyte+Polydendrocyte"
745,"Simulation_uni_3_5_10",3,15,"Neuron.Slc17a6+Neuron.Slc17a6"
746,"Simulation_uni_3_5_2",1,1,"Interneuron+Interneuron"
747,"Simulation_uni_3_5_2",1,2,"CA1+CA1"
748,"Simulation_uni_3_5_2",1,6,"Polydendrocyte+Polydendrocyte"
749,"Simulation_uni_3_5_2",1,8,"Entorhinal+Entorhinal"
750,"Simulation_uni_3_5_2",1,10,"Microglia_Macrophages+Microglia_Macrophages"
751,"Simulation_uni_3_5_2",2,3,"Choroid+Choroid"
752,"Simulation_uni_3_5_2",2,5,"Neuron.Slc17a6+Neuron.Slc17a6"
753,"Simulation_uni_3_5_2",2,13,"Endothelial_Tip+Endothelial_Tip"
754,"Simulation_uni_3_5_2",2,14,"Ependymal+Ependymal"
755,"Simulation_uni_3_5_2",2,15,"Interneuron+Interneuron"
756,"Simulation_uni_3_5_2",3,4,"Ependymal+Ependymal"
757,"Simulation_uni_3_5_2",3,7,"Oligodendrocyte+Oligodendrocyte"
758,"Simulation_uni_3_5_2",3,9,"Dentate+Dentate"
759,"Simulation_uni_3_5_2",3,11,"CA3+CA3"
760,"Simulation_uni_3_5_2",3,12,"Astrocyte+Astrocyte"
761,"Simulation_uni_3_5_3",1,1,"Dentate+Dentate"
762,"Simulation_uni_3_5_3",1,2,"Choroid+Choroid"
763,"Simulation_uni_3_5_3",1,6,"Polydendrocyte+Polydendrocyte"
764,"Simulation_uni_3_5_3",1,11,"Neuron.Slc17a6+Neuron.Slc17a6"
765,"Simulation_uni_3_5_3",2,3,"Microglia_Macrophages+Microglia_Macrophages"
766,"Simulation_uni_3_5_3",2,4,"CA3+CA3"
767,"Simulation_uni_3_5_3",2,9,"Ependymal+Ependymal"
768,"Simulation_uni_3_5_3",2,12,"CA1+CA1"
769,"Simulation_uni_3_5_3",2,14,"Endothelial_Tip+Endothelial_Tip"
770,"Simulation_uni_3_5_3",3,5,"Interneuron+Interneuron"
771,"Simulation_uni_3_5_3",3,7,"Astrocyte+Astrocyte"
772,"Simulation_uni_3_5_3",3,8,"Entorhinal+Entorhinal"
773,"Simulation_uni_3_5_3",3,10,"Endothelial_Tip+Endothelial_Tip"
774,"Simulation_uni_3_5_3",3,13,"Oligodendrocyte+Oligodendrocyte"
775,"Simulation_uni_3_5_4",1,2,"Dentate+Dentate"
776,"Simulation_uni_3_5_4",1,4,"CA1+CA1"
777,"Simulation_uni_3_5_4",1,6,"Ependymal+Ependymal"
778,"Simulation_uni_3_5_4",1,10,"Entorhinal+Entorhinal"
779,"Simulation_uni_3_5_4",1,12,"Polydendrocyte+Polydendrocyte"
780,"Simulation_uni_3_5_4",2,3,"Neuron.Slc17a6+Neuron.Slc17a6"
781,"Simulation_uni_3_5_4",2,5,"Oligodendrocyte+Oligodendrocyte"
782,"Simulation_uni_3_5_4",2,9,"Endothelial_Tip+Endothelial_Tip"
783,"Simulation_uni_3_5_4",2,13,"Microglia_Macrophages+Microglia_Macrophages"
784,"Simulation_uni_3_5_4",2,14,"Interneuron+Interneuron"
785,"Simulation_uni_3_5_4",3,1,"Interneuron+Interneuron"
786,"Simulation_uni_3_5_4",3,7,"CA3+CA3"
787,"Simulation_uni_3_5_4",3,8,"Choroid+Choroid"
788,"Simulation_uni_3_5_4",3,11,"Astrocyte+Astrocyte"
789,"Simulation_uni_3_5_5",1,1,"Oligodendrocyte+Oligodendrocyte"
790,"Simulation_uni_3_5_5",1,3,"Astrocyte+Astrocyte"
791,"Simulation_uni_3_5_5",1,5,"Interneuron+Interneuron"
792,"Simulation_uni_3_5_5",1,6,"Ependymal+Ependymal"
793,"Simulation_uni_3_5_5",1,12,"CA1+CA1"
794,"Simulation_uni_3_5_5",2,4,"Neuron.Slc17a6+Neuron.Slc17a6"
795,"Simulation_uni_3_5_5",2,7,"Microglia_Macrophages+Microglia_Macrophages"
796,"Simulation_uni_3_5_5",2,8,"Entorhinal+Entorhinal"
797,"Simulation_uni_3_5_5",2,9,"Dentate+Dentate"
798,"Simulation_uni_3_5_5",2,14,"CA3+CA3"
799,"Simulation_uni_3_5_5",3,2,"Choroid+Choroid"
800,"Simulation_uni_3_5_5",3,10,"Endothelial_Tip+Endothelial_Tip"
801,"Simulation_uni_3_5_5",3,11,"CA3+CA3"
802,"Simulation_uni_3_5_5",3,13,"Polydendrocyte+Polydendrocyte"
803,"Simulation_uni_3_5_5",3,15,"Dentate+Dentate"
804,"Simulation_uni_3_5_6",1,4,"Polydendrocyte+Polydendrocyte"
805,"Simulation_uni_3_5_6",1,6,"CA1+CA1"
806,"Simulation_uni_3_5_6",1,8,"Oligodendrocyte+Oligodendrocyte"
807,"Simulation_uni_3_5_6",1,10,"Endothelial_Tip+Endothelial_Tip"
808,"Simulation_uni_3_5_6",1,15,"Choroid+Choroid"
809,"Simulation_uni_3_5_6",2,3,"Interneuron+Interneuron"
810,"Simulation_uni_3_5_6",2,5,"Ependymal+Ependymal"
811,"Simulation_uni_3_5_6",2,11,"Astrocyte+Astrocyte"
812,"Simulation_uni_3_5_6",2,12,"Dentate+Dentate"
813,"Simulation_uni_3_5_6",2,14,"CA3+CA3"
814,"Simulation_uni_3_5_6",3,1,"Choroid+Choroid"
815,"Simulation_uni_3_5_6",3,2,"Microglia_Macrophages+Microglia_Macrophages"
816,"Simulation_uni_3_5_6",3,7,"CA3+CA3"
817,"Simulation_uni_3_5_6",3,9,"Neuron.Slc17a6+Neuron.Slc17a6"
818,"Simulation_uni_3_5_6",3,13,"Entorhinal+Entorhinal"
819,"Simulation_uni_3_5_7",1,2,"Neuron.Slc17a6+Neuron.Slc17a6"
820,"Simulation_uni_3_5_7",1,5,"CA1+CA1"
821,"Simulation_uni_3_5_7",1,8,"Choroid+Choroid"
822,"Simulation_uni_3_5_7",1,11,"Astrocyte+Astrocyte"
823,"Simulation_uni_3_5_7",1,15,"Oligodendrocyte+Oligodendrocyte"
824,"Simulation_uni_3_5_7",2,1,"Endothelial_Tip+Endothelial_Tip"
825,"Simulation_uni_3_5_7",2,4,"Interneuron+Interneuron"
826,"Simulation_uni_3_5_7",2,7,"Entorhinal+Entorhinal"
827,"Simulation_uni_3_5_7",2,10,"CA3+CA3"
828,"Simulation_uni_3_5_7",2,12,"Polydendrocyte+Polydendrocyte"
829,"Simulation_uni_3_5_7",3,3,"Microglia_Macrophages+Microglia_Macrophages"
830,"Simulation_uni_3_5_7",3,6,"Ependymal+Ependymal"
831,"Simulation_uni_3_5_7",3,9,"Oligodendrocyte+Oligodendrocyte"
832,"Simulation_uni_3_5_7",3,13,"Dentate+Dentate"
833,"Simulation_uni_3_5_8",1,4,"Neuron.Slc17a6+Neuron.Slc17a6"
834,"Simulation_uni_3_5_8",1,9,"Microglia_Macrophages+Microglia_Macrophages"
835,"Simulation_uni_3_5_8",1,10,"Polydendrocyte+Polydendrocyte"
836,"Simulation_uni_3_5_8",1,13,"Interneuron+Interneuron"
837,"Simulation_uni_3_5_8",1,15,"Dentate+Dentate"
838,"Simulation_uni_3_5_8",2,1,"Astrocyte+Astrocyte"
839,"Simulation_uni_3_5_8",2,5,"Dentate+Dentate"
840,"Simulation_uni_3_5_8",2,7,"Endothelial_Tip+Endothelial_Tip"
841,"Simulation_uni_3_5_8",2,11,"Ependymal+Ependymal"
842,"Simulation_uni_3_5_8",2,14,"Oligodendrocyte+Oligodendrocyte"
843,"Simulation_uni_3_5_8",3,2,"CA1+CA1"
844,"Simulation_uni_3_5_8",3,3,"Oligodendrocyte+Oligodendrocyte"
845,"Simulation_uni_3_5_8",3,6,"Entorhinal+Entorhinal"
846,"Simulation_uni_3_5_8",3,8,"CA3+CA3"
847,"Simulation_uni_3_5_8",3,12,"Choroid+Choroid"
848,"Simulation_uni_3_5_9",1,1,"Ependymal+Ependymal"
849,"Simulation_uni_3_5_9",1,2,"Choroid+Choroid"
850,"Simulation_uni_3_5_9",1,3,"Microglia_Macrophages+Microglia_Macrophages"
851,"Simulation_uni_3_5_9",1,9,"Endothelial_Tip+Endothelial_Tip"
852,"Simulation_uni_3_5_9",1,12,"Oligodendrocyte+Oligodendrocyte"
853,"Simulation_uni_3_5_9",2,4,"Interneuron+Interneuron"
854,"Simulation_uni_3_5_9",2,5,"Polydendrocyte+Polydendrocyte"
855,"Simulation_uni_3_5_9",2,10,"Entorhinal+Entorhinal"
856,"Simulation_uni_3_5_9",2,13,"CA1+CA1"
857,"Simulation_uni_3_5_9",2,14,"CA3+CA3"
858,"Simulation_uni_3_5_9",3,6,"Neuron.Slc17a6+Neuron.Slc17a6"
859,"Simulation_uni_3_5_9",3,7,"Astrocyte+Astrocyte"
860,"Simulation_uni_3_5_9",3,8,"Dentate+Dentate"
861,"Simulation_uni_3_5_9",3,11,"CA3+CA3"
