# Supplementary material for: Vesalius: high‐resolution in silico anatomization of spatial transcriptomic data using image analysis
Source: Mol Syst Biol. 2022 Sep 6;18(9):e11080. doi: 10.15252/msb.202211080 (PMC9446088; doi:10.15252/msb.202211080)
Supplement: Supplementary file 3 — Dataset EV1 [file MSB-18-e11080-s005.zip › MSB-2022-11080RR-Data_Set_EV1-ds/DatasetEV1_README.txt]

# README

## Dataset EV1 : Simulation cell types

This csv file contains a 5 colomn data frame.

* row = row number
* Sim = Simulation regime using name (see below for format)
* ter = Territory number in simulation
* cells = overall cell number (used for sampling)
* celltype = cell type assigned to the cell number

Simulation regimes follow the following format:
[Simulation]_[regime]_[number of territories]_[number of cell type per territory]_[replicate]

The number of cells depends of the simulation regime. The cell number is a token value used for
sampling. The cell types describe which cell type was sampled for that territory.
The cell type is in a "cell+cell" format. This comes from the RCTD tool used to
deconvolute cell types. Only barcodes with a single cell type were retained but
the recommended mode for Slide-seqV2 data is doublet mode hence the two cell names. 
