# Supplementary material for: Vesalius: high‐resolution in silico anatomization of spatial transcriptomic data using image analysis
Source: Mol Syst Biol. 2022 Sep 6;18(9):e11080. doi: 10.15252/msb.202211080 (PMC9446088; doi:10.15252/msb.202211080)
Supplement: Supplementary file 4 — Dataset EV2 [file MSB-18-e11080-s002.zip › MSB-2022-11080RR-Data_Set_EV2-ds/DatasetEV2_markerGenes.xlsx]

## Sheet: Marker_genes
Figure	Cluster	Territory	Against all	Data base	Marker gene	Cell type
Figure 4B	0	15	FALSE	ABA	Wfs1	CA1
Figure 4B	1	15	FALSE	panglaodb	Aldoc	Astrocyte
Figure 4B	1	15	FALSE	panglaodb	Nrdg2	Astrocyte
Figure 4B	2	15	FALSE	ABA	Nrip3	CA3
Figure 4B	2	15	FALSE	ABA	Bok	CA3
Figure 4B	3	15	FALSE	NA	NA	CA1
Figure 4B	4	15	FALSE	panglaodb	Lars2	Microglia
Figure 4B	4	15	FALSE	panglaodb	CMSS1	Microglia
Figure 4B	4	15	FALSE	panglaodb	Hexb	Microglia
Figure 4B	5	15	FALSE	panglaodb	Gad1	Neuron
Figure 4B	5	15	FALSE	panglaodb	Gad2	Neuron
Figure 4B	5	15	FALSE	panglaodb	Npy	Neuron
Figure 4B	5	15	FALSE	panglaodb	Nap1l5	Neuron
Figure 4B	6	15	FALSE	ABA	Pcp4	CA2
Figure 4B	6	15	FALSE	ABA	Rgs14	CA2
Figure 4B	6	15	FALSE	ABA	Necab2	CA2
Figure 4B	7	15	FALSE	panglaodb	Ptgds	Oligodendrocyte
Figure 4E	0	40	FALSE	ABA	Scube1	Medial Habenula
Figure 4E	0	40	FALSE	ABA	Nwd2	Medial Habenula
Figure 4E	1	40	TRUE	ABA	Dbi	Third Ventricle
Figure 4E	2	40	TRUE	ABA	Dbi	Third Ventricle
Figure 4E	3	40	FALSE	panglaodb	Sparcl1	Endothelial Cells
Figure 4E	4	40	TRUE	ABA	Cd63	Third Ventricle
Figure 4E	5	40	FALSE	ABA	Tac2	Medial Habenula
Figure 4E	5	40	FALSE	ABA	Nwd2	Medial Habenula
Figure 4E	6	40	FALSE	panglaodb	Ccdc153	Ependymal
Figure 4E	7	40	FALSE	panglaodb	CmSS1	Microglia
Figure 4E	7	40	FALSE	panglaodb	Lars2	Microglia
Figure 4E	7	40	FALSE	panglaodb	Hexb	Microglia
Figure 4E	8	40	FALSE	panglaodb	Ptgds	Oligodendrocyte
Figure 4E	9	40	FALSE	panglaodb	Plp1	Oligodendrocyte
Figure 4I	0	17	FALSE	lifemapsc	Dkk2	Periocular Mesenchyme
Figure 4I	1	17	TRUE	lifemapsc	Gja8	Anterior Lens Epithelial Cells
Figure 4I	2	17	TRUE	lifemapsc	Cryaa	Primary Lens Fiber Cells
Figure 4I	2	17	TRUE	lifemapsc	Crybb1	Primary Lens Fiber Cells
Figure 4I	3	17	FALSE	lifemapsc	Gja8	Anterior Lens Epithelial Cells
Figure 4I	3	17	FALSE	lifemapsc	Cdkn1c	Anterior Lens Epithelial Cells
Figure 4I	4	17	TRUE	lifemapsc	Dkk3	Lens Vesicle Cells
Figure 4I	4	17	TRUE	lifemapsc	Aldh1a1	Lens Vesicle Cells
Figure 4I	5	17	FALSE	lifemapsc	Aldh1a1	Lens Vesicle Cells
Figure 4I	6	17	FALSE	lifemapsc	Sfrp2	Preplacodal Lens Ectoderm Cells
Figure 4I	7	17	TRUE	lifemapsc	Cyraa	Primary Lens Fiber Cells
Figure 4I	7	17	TRUE	lifemapsc	Crybb1	Primary Lens Fiber Cells
Figure 4I	8	17	FALSE	panglaodb	Cmss1	Macrophage
Figure 4I	8	17	FALSE	panglaodb	Hexb	Macrophage
Figure 5B	0	29	FALSE	ABA	NA	DG - Granule Cell Layer
Figure 5B	1	29	FALSE	ABA	NA	DG - Sub Granular zone Layer
Figure 5B	2	29	FALSE	ABA	NA	DG - Molecular Layer
