# Supplementary material for: Vesalius: high‐resolution in silico anatomization of spatial transcriptomic data using image analysis
Source: Mol Syst Biol. 2022 Sep 6;18(9):e11080. doi: 10.15252/msb.202211080 (PMC9446088; doi:10.15252/msb.202211080)
Supplement: Supplementary file 4 — Dataset EV2 [file MSB-18-e11080-s002.zip › MSB-2022-11080RR-Data_Set_EV2-ds/DatasetEV2_README.txt]

# README

## DatasetEV2 : Simulation cell types

Marker genes associated with each cell type.  Cell types and tissue section were annotated manually by using various data bases (see Methods). In certain instances, anatomical structures and location were used to define tissue or cell type.

Legend Key:

- Figure : Figure and panel in which these cell types are shown.
- Cluster : Seurat cluster used for DEG
- Territory : Vesalius Territory for DEG (Does NOT account for morphological operators! - only base territories)
- Against all : if clusters were compared between each other or against all other cells
- Data base : which data base was used to determine cell type/ tissue type
- Marker gene: Gene used to describe cell type or tissue (if applicable)
- Cell Type : cell type or tissue described in the manuscript

Abbreviations:- ABA : Allen Brain Atlas

Notes:
-NA : No markers were found - cell type was established based spatial localisation
-NA Unassigned : only  down-regulated genes or too many different cell types
-NA Genes : In the case of the Dentate gyrus we used anatomical structures as described by the Allen Brain Atlas
