# Supplementary material for: Vesalius: high‐resolution in silico anatomization of spatial transcriptomic data using image analysis
Source: Mol Syst Biol. 2022 Sep 6;18(9):e11080. doi: 10.15252/msb.202211080 (PMC9446088; doi:10.15252/msb.202211080)
Supplement: Supplementary file 5 — Dataset EV3 [file MSB-18-e11080-s004.zip › MSB-2022-11080RR-Data_Set_EV3-ds/DatasetEV3_README.txt]

# README

## DatasetEV3 : Seurat DEG

List of all Differentially Expressed Genes between Seurat clusters.

* "p_val" = p value
* "avg_log2FC" = average log 2 Fold change
* "pct.1" = percentage of cell containing gene in group 1
* "pct.2" = percentage of cell containing gene in group 2
* "p_val_adj" = adjusted p value to account for multiple testing
* "cluster" = cluster number
* "gene" = Differentially Expressed Gene
* "tissue" = Vesalius territory used during analysis.

### Tissue Key
CAMarkers = CA field
denMarkers = Dentate gyrus
epiComp = Lens Epithelial Cell layers
eyeMarkers = embryonic eye
lensComp = Lens Vesicle cell layers
medComp = medial Habenula compartments
medMarkers = Medial Habenula and third ventricle
tvComp = third ventricle layers
