# Supplementary material for: Vesalius: high‐resolution in silico anatomization of spatial transcriptomic data using image analysis
Source: Mol Syst Biol. 2022 Sep 6;18(9):e11080. doi: 10.15252/msb.202211080 (PMC9446088; doi:10.15252/msb.202211080)
Supplement: Supplementary file 5 — Dataset EV3 [file MSB-18-e11080-s004.zip › MSB-2022-11080RR-Data_Set_EV3-ds/DatasetEV3_seurat_DEG_concat.csv]

	p_val	avg_log2FC	pct.1	pct.2	p_val_adj	cluster	gene	tissue
1	3.00728233265691e-166	0.631794991556665	0.497	0.071	4.22011929741745e-162	0	Wfs1	CAMarkers_seurat
2	6.21262429799133e-144	0.882407829387178	0.92	0.723	8.71817567737124e-140	0	Atp2b1	CAMarkers_seurat
3	5.54734611602741e-133	0.725410206960328	0.998	0.955	7.78459080462126e-129	0	Ppp3ca	CAMarkers_seurat
4	1.95882226528508e-115	0.523734873199295	0.564	0.153	2.74881528487455e-111	0	Itpka	CAMarkers_seurat
5	2.04963351827388e-115	0.453543423663488	0.389	0.062	2.87625071619374e-111	0	Fibcd1	CAMarkers_seurat
6	3.85063119480863e-105	0.809889603768416	0.931	0.795	5.40359075567494e-101	0	Meg3	CAMarkers_seurat
7	2.76628476107171e-100	0.666593493976682	0.549	0.174	3.88192740521193e-96	0	Grin2a	CAMarkers_seurat
8	2.99817833930367e-98	0.757767332237014	0.985	0.938	4.20734366354484e-94	0	Malat1	CAMarkers_seurat
9	9.74735926825016e-95	0.427961349360846	0.263	0.028	1.36784692611354e-90	0	Kcnh7	CAMarkers_seurat
10	2.12645310113463e-92	0.448575270535699	0.345	0.063	2.98405163682222e-88	0	Pex5l	CAMarkers_seurat
11	7.47905815174626e-92	0.685724778143121	0.828	0.585	1.04953623043455e-87	0	Snhg11	CAMarkers_seurat
12	4.04031947629752e-91	0.496239960779056	0.993	0.971	5.6697803210883e-87	0	Calm2	CAMarkers_seurat
13	1.11229959645396e-84	0.490488096122049	0.99	0.946	1.56089002370385e-80	0	Tmsb4x	CAMarkers_seurat
14	1.40644712112898e-84	0.473810602014407	0.555	0.195	1.9736672450803e-80	0	Tspan13	CAMarkers_seurat
15	8.09330112110236e-84	0.350146824132587	0.319	0.058	1.13573294632429e-79	0	Arhgap12	CAMarkers_seurat
16	7.13937438334464e-82	0.488612078051882	0.612	0.239	1.00186840721475e-77	0	Map4	CAMarkers_seurat
17	9.37377495122413e-81	0.374869542557242	0.403	0.101	1.31542183890528e-76	0	Igfbp4	CAMarkers_seurat
18	1.45859928189791e-77	0.595674099507744	0.843	0.649	2.04685237228733e-73	0	Gria1	CAMarkers_seurat
19	7.04488320509836e-76	0.485650225335335	0.517	0.184	9.88608460171453e-72	0	Kalrn	CAMarkers_seurat
20	7.62052609852282e-76	0.468278171195423	0.593	0.242	1.06938842740571e-71	0	Fam131a	CAMarkers_seurat
21	1.05865114412529e-75	0.359223005143299	0.327	0.07	1.48560515055103e-71	0	Iqgap2	CAMarkers_seurat
22	6.25721132869986e-73	0.425198228906629	0.51	0.182	8.78074465756451e-69	0	Rasgrf1	CAMarkers_seurat
23	1.58575759103015e-71	0.374971658997786	0.424	0.129	2.22529362749262e-67	0	Scn3b	CAMarkers_seurat
24	1.20878417582355e-69	0.44956995827566	0.37	0.101	1.69628683393318e-65	0	Kcnd2	CAMarkers_seurat
25	3.67623103906801e-69	0.327528675648524	0.322	0.076	5.15885501712414e-65	0	Miat	CAMarkers_seurat
26	1.23097533987941e-68	0.372889883203228	0.372	0.103	1.72742769445278e-64	0	Lypd1	CAMarkers_seurat
27	1.50783068975072e-66	0.338117698164388	0.353	0.095	2.11593880692718e-62	0	Mal2	CAMarkers_seurat
28	1.20726174105242e-63	0.297203323652879	0.317	0.079	1.69415040121885e-59	0	Bcl11b	CAMarkers_seurat
29	1.55617842107061e-63	0.422914148395362	0.459	0.167	2.18378517828839e-59	0	Grin2b	CAMarkers_seurat
30	1.8646167874684e-62	0.416898717639608	0.495	0.192	2.61661673785441e-58	0	St6galnac5	CAMarkers_seurat
31	4.92451151918655e-62	0.49461777614519	0.812	0.597	6.91056701487449e-58	0	Gria2	CAMarkers_seurat
32	2.6743976183633e-59	0.618997425941062	0.344	0.103	3.75298217784922e-55	0	Kcnip4	CAMarkers_seurat
33	3.79466431170577e-59	0.297975388156492	0.273	0.063	5.32505242861671e-55	0	Kcnab1	CAMarkers_seurat
34	9.39868531623667e-59	0.277156468089411	0.296	0.075	1.31891751042749e-54	0	AI593442	CAMarkers_seurat
35	3.90081434731508e-57	0.319552160872092	0.3	0.079	5.47401277358725e-53	0	Arl15	CAMarkers_seurat
36	3.42384564642472e-56	0.370670995039176	0.493	0.207	4.80468259562781e-52	0	Lppr4	CAMarkers_seurat
37	6.48115233088755e-55	0.289261531822631	0.304	0.085	9.09500106593449e-51	0	Egr1	CAMarkers_seurat
38	6.8051039190442e-55	0.455240644253813	0.53	0.241	9.54960232959473e-51	0	Cadm2	CAMarkers_seurat
39	7.87866924289613e-55	0.329338971197967	0.442	0.166	1.10561365485561e-50	0	2010300C02Rik	CAMarkers_seurat
40	2.00774213177811e-54	0.405859289136483	0.574	0.28	2.81746453352422e-50	0	Prnp	CAMarkers_seurat
41	5.02104618647363e-54	0.340530202133141	0.31	0.088	7.04603411347845e-50	0	Ntm	CAMarkers_seurat
42	9.92451778970024e-53	0.44017456473914	0.793	0.594	1.39270758142864e-48	0	Itm2b	CAMarkers_seurat
43	1.29053463393071e-52	0.371082864464029	0.408	0.152	1.81100725179496e-48	0	Zeb2	CAMarkers_seurat
44	3.0244002518907e-52	0.308966260649007	0.345	0.112	4.24414087347821e-48	0	Rprml	CAMarkers_seurat
45	5.20035540146258e-52	0.266744918315381	0.279	0.075	7.29765873487243e-48	0	Plk2	CAMarkers_seurat
46	2.5814961228884e-50	0.278579249066712	0.132	0.011	3.62261350924929e-46	0	Galntl6	CAMarkers_seurat
47	3.07865429734105e-50	0.335994443497059	0.477	0.202	4.3202755754587e-46	0	Actr2	CAMarkers_seurat
48	4.19611373257986e-50	0.321657007748012	0.403	0.153	5.88840640092931e-46	0	Cx3cl1	CAMarkers_seurat
49	2.0585034409953e-49	0.264615198683611	0.283	0.08	2.88869787874871e-45	0	Sez6	CAMarkers_seurat
50	3.66164689881914e-49	0.364680359098592	0.489	0.219	5.1383890931129e-45	0	Frrs1l	CAMarkers_seurat
51	4.03566319515472e-49	0.322141146347369	0.392	0.149	5.66324616176062e-45	0	Actr3b	CAMarkers_seurat
52	6.33346644601426e-49	0.273306426176755	0.333	0.108	8.88775346369181e-45	0	Lmo3	CAMarkers_seurat
53	8.76420514809809e-49	0.317960785783817	0.341	0.117	1.2298809084326e-44	0	Epha7	CAMarkers_seurat
54	6.76251807397089e-48	0.338547704472087	0.559	0.267	9.48984161320335e-44	0	Ociad2	CAMarkers_seurat
55	2.84072089781135e-46	0.328334667488777	0.47	0.209	3.98638363589867e-42	0	Fus	CAMarkers_seurat
56	7.89793543322232e-45	0.306765279461936	0.354	0.131	1.10831727934409e-40	0	Pnisr	CAMarkers_seurat
57	1.76515877962185e-44	0.254654133528217	0.281	0.085	2.47704731544334e-40	0	Gabra1	CAMarkers_seurat
58	3.5637210230867e-44	0.348901858230705	0.322	0.113	5.00096971169757e-40	0	Tenm2	CAMarkers_seurat
59	5.04911953093529e-42	0.292819351235821	0.404	0.169	7.08542943776149e-38	0	Dclk1	CAMarkers_seurat
60	1.04765273928094e-41	0.420398837404459	0.696	0.464	1.47017108903294e-37	0	Tcf4	CAMarkers_seurat
61	1.28857644300636e-41	0.388341305530634	0.73	0.505	1.80825932247082e-37	0	Prkcb	CAMarkers_seurat
62	4.01109565366771e-41	0.275586594925555	0.319	0.116	5.62877053079189e-37	0	Slc24a3	CAMarkers_seurat
63	1.69945694230888e-40	0.309514326851597	0.353	0.14	2.38484792714205e-36	0	Ppm1e	CAMarkers_seurat
64	3.44786872036237e-40	0.311453745880149	0.444	0.202	4.83839417528452e-36	0	Rab3c	CAMarkers_seurat
65	5.95603078632568e-40	0.275521475196329	0.394	0.166	8.35809800245083e-36	0	Ctxn1	CAMarkers_seurat
66	1.08582727575655e-39	0.327889050547498	0.749	0.517	1.52374141606917e-35	0	Fkbp1a	CAMarkers_seurat
67	1.88973227240446e-38	0.358547178639504	0.655	0.403	2.65186129786518e-34	0	Arpc2	CAMarkers_seurat
68	2.19713874496072e-38	0.310762601033554	0.95	0.91	3.08324480080337e-34	0	Nrgn	CAMarkers_seurat
69	2.42020464082052e-38	0.32115734179526	0.523	0.269	3.39627317246343e-34	0	Dkk3	CAMarkers_seurat
70	3.8891574359174e-38	0.345657235087033	0.237	0.073	5.45765462982288e-34	0	Adgrb3	CAMarkers_seurat
71	6.20253792778669e-37	0.261858014819679	0.405	0.18	8.70402147406307e-33	0	Ddx5	CAMarkers_seurat
72	1.41666695360406e-36	0.322717604870642	0.57	0.32	1.98800873599258e-32	0	Camkv	CAMarkers_seurat
73	4.91432846392937e-36	0.344351384141689	0.391	0.177	6.89627713343209e-32	0	Anks1b	CAMarkers_seurat
74	1.49166471907252e-35	0.305518699754488	0.933	0.885	2.09325310027447e-31	0	Atp1b1	CAMarkers_seurat
75	1.61642959822489e-35	0.275772152663898	0.379	0.169	2.26833565518898e-31	0	Prkcg	CAMarkers_seurat
76	3.23967196457226e-34	0.250490045098442	0.363	0.158	4.54623166788425e-30	0	Stmn4	CAMarkers_seurat
77	3.33499690366342e-34	0.460841801921968	0.445	0.226	4.68000115491088e-30	0	Celf2	CAMarkers_seurat
78	7.7804198938731e-34	0.313211140066999	0.157	0.036	1.09182632370721e-29	0	Hs6st3	CAMarkers_seurat
79	1.41985647381633e-33	0.291295811191256	0.401	0.19	1.99248458970645e-29	0	Gabrb3	CAMarkers_seurat
80	2.8369040777781e-33	0.265459981376591	0.401	0.187	3.981027492346e-29	0	Khdrbs3	CAMarkers_seurat
81	4.35106349075803e-33	0.28153416979802	0.936	0.889	6.10584739658075e-29	0	Actb	CAMarkers_seurat
82	7.69991641444812e-33	0.433883488291828	0.231	0.078	1.0805292704395e-28	0	Dlg2	CAMarkers_seurat
83	1.62599669390328e-32	0.25862351443875	0.354	0.158	2.28176116055447e-28	0	Icam5	CAMarkers_seurat
84	2.04291093893955e-32	0.280486398077355	0.564	0.322	2.86681692061388e-28	0	Trim2	CAMarkers_seurat
85	2.9736918816897e-32	0.296576915324392	0.457	0.233	4.17298181757515e-28	0	Cnksr2	CAMarkers_seurat
86	3.13295695797986e-32	0.272929954731463	0.271	0.103	4.39647849913314e-28	0	Dab1	CAMarkers_seurat
87	1.54185891315921e-31	0.256884377239396	0.358	0.163	2.16369061283632e-27	0	Atrx	CAMarkers_seurat
88	1.65793294318152e-31	0.270953179025392	0.384	0.183	2.32657729916663e-27	0	Tspan5	CAMarkers_seurat
89	9.39623822221271e-31	0.310472931695477	0.685	0.486	1.31857410972311e-26	0	Gabbr1	CAMarkers_seurat
90	1.06976404606044e-30	0.276297199245276	0.516	0.286	1.50119988583662e-26	0	Rtn4	CAMarkers_seurat
91	1.10343905887199e-29	0.281089915294847	0.556	0.333	1.54845603131506e-25	0	Rasgrp1	CAMarkers_seurat
92	1.69519083003078e-29	0.298500016416263	0.592	0.379	2.37886129178219e-25	0	Nptn	CAMarkers_seurat
93	2.5419661890955e-29	0.279338589044502	0.554	0.328	3.56714115315772e-25	0	Slc22a17	CAMarkers_seurat
94	2.34519034600039e-28	0.305871144719978	0.707	0.513	3.29100561254235e-24	0	Nsg2	CAMarkers_seurat
95	2.66243788007525e-28	0.387346531504821	0.228	0.085	3.7361990771096e-24	0	Epha6	CAMarkers_seurat
96	2.28046826143332e-27	0.287878977772513	0.776	0.646	3.20018111126938e-23	0	Ppp3r1	CAMarkers_seurat
97	5.16078421807393e-27	0.277778039387393	0.762	0.584	7.24212849322315e-23	0	Cck	CAMarkers_seurat
98	1.01807873358767e-26	0.368901919164503	0.279	0.123	1.42866988684358e-22	0	Cntnap2	CAMarkers_seurat
99	2.56431912484605e-25	0.251705527199028	0.276	0.123	3.59850902789646e-21	0	Grm5	CAMarkers_seurat
100	8.97697016547383e-25	0.264013001448662	0.815	0.677	1.25973822332094e-20	0	Camk2b	CAMarkers_seurat
101	1.30627951212135e-24	0.34784688981586	0.637	0.449	1.83310203935989e-20	0	Dlgap1	CAMarkers_seurat
102	4.90938078860798e-22	0.319985318598045	0.378	0.21	6.88933406065358e-18	0	Nrxn3	CAMarkers_seurat
103	3.79701869297881e-17	0.256327642460549	0.584	0.414	5.32835633185716e-13	0	Rbfox1	CAMarkers_seurat
104	1.42081057385764e-16	0.533888321288718	0.483	0.343	1.99382347829442e-12	0	Lsamp	CAMarkers_seurat
105	1.04601946441699e-177	1.29852501601402	1	0.991	1.46787911441636e-173	1	mt-Rnr2	CAMarkers_seurat
106	7.62891333304622e-169	1.26940518495555	0.993	0.896	1.07056540802638e-164	1	mt-Rnr1	CAMarkers_seurat
107	3.82820114173837e-168	1.05743674311992	0.985	0.901	5.37211466220146e-164	1	mt-Nd4	CAMarkers_seurat
108	3.99531977422185e-142	0.882630031164878	0.998	0.95	5.60663223916552e-138	1	mt-Cytb	CAMarkers_seurat
109	5.90140340728597e-136	0.84426988871603	0.996	0.955	8.2814394014444e-132	1	mt-Nd1	CAMarkers_seurat
110	3.22727471718634e-125	0.936086766855563	0.949	0.806	4.52883461062759e-121	1	mt-Nd2	CAMarkers_seurat
111	6.54308595824842e-115	0.992381930898453	0.908	0.679	9.18191252521001e-111	1	Cst3	CAMarkers_seurat
112	2.22488715640338e-96	1.01779734527821	0.752	0.482	3.12218414658087e-92	1	Apoe	CAMarkers_seurat
113	8.99670664239228e-74	0.650452198701611	0.9	0.707	1.26250784312691e-69	1	mt-Co1	CAMarkers_seurat
114	4.86253988147382e-69	0.715448469386	0.542	0.256	6.82360221567221e-65	1	Ndrg2	CAMarkers_seurat
115	3.43393698917183e-57	0.626424944294262	0.861	0.733	4.81884377690483e-53	1	Camk2a	CAMarkers_seurat
116	6.03041695920315e-53	0.681974194942383	0.673	0.479	8.46248411884978e-49	1	mt-Nd5	CAMarkers_seurat
117	2.67933069219014e-52	0.698880450349271	0.503	0.269	3.75990476035042e-48	1	Aldoc	CAMarkers_seurat
118	2.97932360431427e-50	0.576139953961654	0.353	0.134	4.18088481393422e-46	1	Atp1a2	CAMarkers_seurat
119	1.80969543760715e-49	0.716468041895495	0.637	0.454	2.53954560759411e-45	1	Map1a	CAMarkers_seurat
120	2.26559557177433e-40	0.673776645603056	0.539	0.346	3.17931026587092e-36	1	Slc1a2	CAMarkers_seurat
121	2.15595036645943e-37	0.356598493433501	0.225	0.068	3.02544514925251e-33	1	Slc1a3	CAMarkers_seurat
122	1.3765333457635e-35	0.469652582941153	0.367	0.176	1.93168924410992e-31	1	Glul	CAMarkers_seurat
123	1.34928372951263e-32	0.378146717668388	0.991	0.979	1.89344985762507e-28	1	Fth1	CAMarkers_seurat
124	1.73529612758844e-30	0.601294319730988	0.599	0.476	2.43514105584485e-26	1	Ddn	CAMarkers_seurat
125	2.96911380105155e-28	0.511051250686548	0.401	0.235	4.16655739701563e-24	1	Clu	CAMarkers_seurat
126	1.29509611705471e-26	0.521131576019767	0.596	0.477	1.81740838106287e-22	1	Kif5a	CAMarkers_seurat
127	2.36855481504538e-26	0.524122246129919	0.531	0.398	3.32379297195319e-22	1	Sparcl1	CAMarkers_seurat
128	6.86412791284442e-23	0.390894593450896	0.351	0.201	9.63243070009457e-19	1	Map2	CAMarkers_seurat
129	2.55354837228149e-22	0.254482962248455	0.19	0.073	3.58339443082262e-18	1	Serpine2	CAMarkers_seurat
130	7.87008627406248e-21	0.26861757822763	0.192	0.079	1.10440920683919e-16	1	Fam107a	CAMarkers_seurat
131	3.58125644563981e-18	0.327574093862819	0.312	0.183	5.02557717016635e-14	1	Ppp1r9b	CAMarkers_seurat
132	1.35981671750742e-15	0.337551195455736	0.777	0.715	1.90823079967817e-11	1	Cox4i1	CAMarkers_seurat
133	2.97761928250644e-13	0.35982276953715	0.39	0.293	4.17849313914129e-09	1	Psd	CAMarkers_seurat
134	2.03680971933829e-11	0.265391837178789	0.282	0.187	2.85825507914742e-07	1	Sptbn2	CAMarkers_seurat
135	5.39156300574835e-11	0.312327997172849	0.644	0.587	7.56598036596666e-07	1	Camk2n1	CAMarkers_seurat
136	1.957808662747e-06	0.268242619012654	0.482	0.454	0.0274739289643286	1	Cox6a1	CAMarkers_seurat
137	4.51436743779612e-06	0.311325106356171	0.409	0.371	0.063350118254593	1	Fbxl16	CAMarkers_seurat
138	3.86815273041188e-221	1.51794580382528	0.946	0.585	5.42817872658699e-217	2	Chgb	CAMarkers_seurat
139	1.42070881985362e-181	1.1154005314059	0.992	0.867	1.99368068690059e-177	2	Snap25	CAMarkers_seurat
140	7.28697462217042e-173	0.80935372138534	0.631	0.122	1.02258114872917e-168	2	Nptxr	CAMarkers_seurat
141	2.82745084409143e-152	0.72999629919351	0.639	0.137	3.9677617695135e-148	2	Ncald	CAMarkers_seurat
142	9.11642875282192e-131	0.880721698293556	0.814	0.359	1.2793084468835e-126	2	Syn2	CAMarkers_seurat
143	1.7759781687345e-123	0.844659677256095	0.96	0.809	2.49223016418513e-119	2	Olfm1	CAMarkers_seurat
144	5.75366411482735e-116	0.401185787752672	0.332	0.035	8.07411685233722e-112	2	Ccnd2	CAMarkers_seurat
145	1.05028692836164e-110	0.575313888728616	0.492	0.109	1.47386764656988e-106	2	Nptx1	CAMarkers_seurat
146	5.04258477363596e-101	0.718620741047659	0.75	0.325	7.07625921284334e-97	2	Stmn2	CAMarkers_seurat
147	2.43508435101187e-99	0.467923975483671	0.391	0.069	3.41715386977496e-95	2	Bok	CAMarkers_seurat
148	7.9358260449192e-99	0.44898531530029	0.374	0.063	1.11363446888351e-94	2	Ak5	CAMarkers_seurat
149	1.15322895066085e-98	0.588773478170545	0.53	0.139	1.61832618646237e-94	2	Hs3st4	CAMarkers_seurat
150	7.07921368594004e-96	0.562469296994049	0.523	0.142	9.93426056547966e-92	2	Tagln3	CAMarkers_seurat
151	5.99915801736316e-91	0.485665629506372	0.414	0.087	8.41861844576573e-87	2	Nnat	CAMarkers_seurat
152	1.01623967881229e-85	0.592873983113914	0.582	0.2	1.42608914127729e-81	2	Nrn1	CAMarkers_seurat
153	1.26979567161446e-76	0.567352755021949	0.654	0.271	1.78190426597658e-72	2	Cpne6	CAMarkers_seurat
154	5.40174189129175e-74	0.627754352623519	0.529	0.189	7.58026439604971e-70	2	Lmo4	CAMarkers_seurat
155	1.04601628042035e-73	0.495404547447368	0.535	0.185	1.46787464631387e-69	2	Ywhah	CAMarkers_seurat
156	1.79266672251569e-73	0.489617583659373	0.507	0.166	2.51564921170627e-69	2	Sh3gl2	CAMarkers_seurat
157	6.35330720790855e-73	0.585578375996028	0.715	0.362	8.91559600485807e-69	2	Dnm1	CAMarkers_seurat
158	7.0454522464608e-73	0.645120164154012	0.716	0.378	9.88688313745843e-69	2	Snca	CAMarkers_seurat
159	1.29082408876566e-71	0.356324851337798	0.307	0.058	1.81141344376485e-67	2	Spock1	CAMarkers_seurat
160	2.16274369724837e-70	0.292057073081921	0.24	0.033	3.03497823034864e-66	2	Pvrl3	CAMarkers_seurat
161	3.24708221024672e-70	0.570493418739263	0.963	0.885	4.55663046563922e-66	2	Aldoa	CAMarkers_seurat
162	3.93834075301477e-68	0.510087465051914	0.641	0.268	5.52667357870563e-64	2	Cplx2	CAMarkers_seurat
163	1.48802157456904e-67	0.400215304642914	0.384	0.101	2.08814067559274e-63	2	Ogfrl1	CAMarkers_seurat
164	4.98600070755629e-67	0.537058122163838	0.555	0.215	6.99685479291374e-63	2	Celf4	CAMarkers_seurat
165	1.33925209054179e-64	0.343484369332445	0.28	0.054	1.8793724586573e-60	2	Rph3a	CAMarkers_seurat
166	6.4373578054535e-64	0.513063328625283	0.633	0.279	9.0335442083929e-60	2	Atp6v1b2	CAMarkers_seurat
167	4.1255712953232e-63	0.366155662325791	0.379	0.101	5.78941419872705e-59	2	Nrip3	CAMarkers_seurat
168	9.56434933058809e-61	0.316914947987735	0.284	0.058	1.34216514156143e-56	2	Cpne4	CAMarkers_seurat
169	1.00118156394595e-60	0.388269268206563	0.396	0.117	1.40495808868535e-56	2	Rab15	CAMarkers_seurat
170	1.60674980452973e-60	0.501477679632273	0.628	0.29	2.25475200069657e-56	2	Enc1	CAMarkers_seurat
171	2.29525276729117e-60	0.476642488700927	0.591	0.254	3.2209282083397e-56	2	Slc17a7	CAMarkers_seurat
172	2.0747088363926e-59	0.509742172895955	0.72	0.379	2.91143891010974e-55	2	Uchl1	CAMarkers_seurat
173	3.6474619626662e-59	0.262894679570904	0.22	0.034	5.11848337220948e-55	2	Homer3	CAMarkers_seurat
174	7.99192009554121e-58	0.448661057907887	0.569	0.238	1.1215061470073e-53	2	Atp6v1a	CAMarkers_seurat
175	2.58138505040389e-55	0.37092270708573	0.44	0.151	3.62245764123177e-51	2	Camta1	CAMarkers_seurat
176	9.98689937455204e-54	0.44392807824028	0.591	0.261	1.40146158923089e-49	2	Atp6v0e2	CAMarkers_seurat
177	1.08694767682751e-53	0.256621069529808	0.169	0.02	1.52531367489204e-49	2	Trps1	CAMarkers_seurat
178	1.45951193649891e-53	0.444892099827912	0.458	0.173	2.04813310048892e-49	2	Pcsk2	CAMarkers_seurat
179	2.02566579277526e-53	0.396988619652737	0.497	0.188	2.84261680700152e-49	2	Pgm2l1	CAMarkers_seurat
180	4.57221778835594e-52	0.314965055760613	0.134	0.011	6.41619322239988e-48	2	Mgat4c	CAMarkers_seurat
181	1.2151186592266e-50	0.474361241843908	0.721	0.425	1.70517601449269e-46	2	Ywhag	CAMarkers_seurat
182	3.6704882237379e-48	0.452243313500319	0.955	0.858	5.15079612437139e-44	2	Cpe	CAMarkers_seurat
183	1.14073572855684e-47	0.323436791990567	0.339	0.105	1.60079444788382e-43	2	Bsn	CAMarkers_seurat
184	1.87952423865602e-45	0.295146350621241	0.268	0.07	2.63753636410599e-41	2	Cdk14	CAMarkers_seurat
185	1.21494596974434e-43	0.343786551211833	0.344	0.114	1.70493367934224e-39	2	Cadps	CAMarkers_seurat
186	3.99377551182121e-42	0.327828002795792	0.284	0.084	5.60446517573871e-38	2	Clstn2	CAMarkers_seurat
187	8.72489105821453e-42	0.355955332788623	0.512	0.232	1.22436396219924e-37	2	Stxbp1	CAMarkers_seurat
188	1.03766470075569e-41	0.458846183778479	0.836	0.687	1.45615487457046e-37	2	Syt1	CAMarkers_seurat
189	3.14861143525291e-41	0.389104438024539	0.935	0.859	4.41844642709041e-37	2	Gnas	CAMarkers_seurat
190	2.94115595303304e-40	0.465207691341226	0.715	0.485	4.12732414889127e-36	2	Nsf	CAMarkers_seurat
191	6.80941897453869e-40	0.325495723252782	0.403	0.159	9.55565764697014e-36	2	Reep5	CAMarkers_seurat
192	8.70192317722387e-40	0.290566150307571	0.295	0.094	1.22114087945983e-35	2	Kcna1	CAMarkers_seurat
193	2.69070411000201e-39	0.285136869958561	0.336	0.116	3.77586507756582e-35	2	Ly6e	CAMarkers_seurat
194	4.6476596961526e-39	0.345994109321145	0.389	0.155	6.52206085161094e-35	2	Cadm3	CAMarkers_seurat
195	2.23247876897716e-38	0.485980581214515	0.721	0.499	3.13283745650565e-34	2	Nefl	CAMarkers_seurat
196	1.27889326121777e-37	0.347065191897651	0.45	0.201	1.79467091346689e-33	2	Psap	CAMarkers_seurat
197	2.20894714893647e-37	0.350695234982901	0.493	0.238	3.09981553410255e-33	2	Acot7	CAMarkers_seurat
198	2.651790013647e-37	0.268934552267906	0.339	0.122	3.72125692615084e-33	2	Syngr1	CAMarkers_seurat
199	3.22964509731093e-37	0.328527158234417	0.372	0.148	4.53216096505643e-33	2	Pclo	CAMarkers_seurat
200	8.71428830282626e-37	0.346045048237348	0.349	0.132	1.22287607753561e-32	2	Erc2	CAMarkers_seurat
201	4.19648294910041e-36	0.286882975769204	0.359	0.139	5.8889245224726e-32	2	Sv2b	CAMarkers_seurat
202	4.72462487822006e-36	0.437304872445387	0.732	0.527	6.6300660916062e-32	2	Tubb2a	CAMarkers_seurat
203	5.26547594638237e-36	0.357050793597079	0.552	0.283	7.38904239555838e-32	2	Tuba4a	CAMarkers_seurat
204	9.93817716561127e-36	0.380450572229874	0.614	0.349	1.39462440165023e-31	2	Ndrg4	CAMarkers_seurat
205	3.30516484840292e-35	0.30267291890069	0.408	0.175	4.63813783176382e-31	2	Mapk1	CAMarkers_seurat
206	6.24396026212171e-35	0.270429575509705	0.347	0.133	8.76214943583539e-31	2	Aak1	CAMarkers_seurat
207	1.63856477821039e-34	0.330860715544854	0.502	0.247	2.29939795326264e-30	2	Prkce	CAMarkers_seurat
208	6.02635213095658e-34	0.289623162070551	0.367	0.148	8.45677994537137e-30	2	Chst2	CAMarkers_seurat
209	9.08780656089427e-34	0.356548323560684	0.498	0.249	1.27529189469029e-29	2	Brinp1	CAMarkers_seurat
210	2.20441399074711e-33	0.399465811626922	0.673	0.441	3.09345415321542e-29	2	Syp	CAMarkers_seurat
211	2.53691630613305e-33	0.351680022649552	0.612	0.351	3.56005465239651e-29	2	Klc1	CAMarkers_seurat
212	4.97161381450968e-33	0.285538370594123	0.349	0.14	6.97666566590143e-29	2	Lingo1	CAMarkers_seurat
213	6.69138304892374e-33	0.344182643860621	0.527	0.277	9.39001783255468e-29	2	Syt11	CAMarkers_seurat
214	6.99843714438118e-33	0.259454487243559	0.376	0.155	9.8209068447101e-29	2	Tuba1b	CAMarkers_seurat
215	1.088549900799e-31	0.268811335654245	0.351	0.142	1.52756207579124e-27	2	Adora1	CAMarkers_seurat
216	1.17513200256287e-31	0.27846772280232	0.413	0.181	1.64906273919648e-27	2	Hpcal4	CAMarkers_seurat
217	3.55463922791013e-31	0.250805264557131	0.273	0.097	4.98822522852629e-27	2	Amph	CAMarkers_seurat
218	4.59997626059128e-31	0.364708396649954	0.646	0.403	6.45514668648775e-27	2	Zwint	CAMarkers_seurat
219	1.13304860756582e-30	0.321221685900403	0.537	0.284	1.59000711099712e-26	2	Rnf187	CAMarkers_seurat
220	1.61807990021775e-30	0.253702353299116	0.292	0.11	2.27065152397556e-26	2	Map2k1	CAMarkers_seurat
221	1.12148099367012e-29	0.370547377713584	0.748	0.568	1.57377427841727e-25	2	Camk2n1	CAMarkers_seurat
222	1.59787445416656e-29	0.3629436784111	0.812	0.692	2.24229722153193e-25	2	Rtn1	CAMarkers_seurat
223	3.01795593840879e-29	0.312556147134675	0.57	0.325	4.23509756836906e-25	2	Neurod6	CAMarkers_seurat
224	1.1243131964332e-28	0.454182422263572	0.344	0.151	1.5777487085547e-24	2	Opcml	CAMarkers_seurat
225	1.14012628818932e-28	0.284493470295358	0.372	0.168	1.59993922021607e-24	2	Rnf112	CAMarkers_seurat
226	1.15969908389447e-28	0.257061400741895	0.366	0.162	1.62740572442911e-24	2	Aplp2	CAMarkers_seurat
227	6.48608612923014e-28	0.356093963186328	0.668	0.457	9.10192466514865e-24	2	Pkm	CAMarkers_seurat
228	8.81049535876e-28	0.250671803198622	0.614	0.344	1.23637681369479e-23	2	Slc1a2	CAMarkers_seurat
229	1.88656848503307e-27	0.26197317945266	0.492	0.253	2.6474215550469e-23	2	Ppp2r2c	CAMarkers_seurat
230	3.14117383571688e-27	0.319405354489343	0.584	0.345	4.40800924366149e-23	2	Gpm6b	CAMarkers_seurat
231	2.13256677693246e-26	0.322939874156802	0.656	0.437	2.99263095806932e-22	2	Rab6b	CAMarkers_seurat
232	5.30587995195249e-25	0.302873196048469	0.431	0.227	7.44574133657492e-21	2	Epha4	CAMarkers_seurat
233	4.21472172763322e-24	0.33676420036766	0.69	0.51	5.9145190003877e-20	2	Tspan7	CAMarkers_seurat
234	1.02026163819847e-23	0.277168223695801	0.455	0.247	1.43173315688391e-19	2	Hsph1	CAMarkers_seurat
235	1.14511568446881e-23	0.251616748404101	0.394	0.198	1.60694084001508e-19	2	Atp6v1c1	CAMarkers_seurat
236	1.74024898248895e-23	0.302577487966468	0.72	0.551	2.44209139712674e-19	2	Basp1	CAMarkers_seurat
237	1.84110778859526e-23	0.260234919299994	0.478	0.266	2.58362655973572e-19	2	Napb	CAMarkers_seurat
238	1.95828148456235e-22	0.300125663192205	0.737	0.594	2.74805640728634e-18	2	Stmn3	CAMarkers_seurat
239	3.03483703639971e-22	0.307251036025025	0.414	0.223	4.25878681317971e-18	2	Nefm	CAMarkers_seurat
240	9.98251295404226e-22	0.289980319432119	0.805	0.706	1.40084604284075e-17	2	Map1b	CAMarkers_seurat
241	9.0829062684537e-21	0.260471387653456	0.461	0.265	1.27460423665211e-16	2	Gnao1	CAMarkers_seurat
242	2.08942974116085e-20	0.290154705977611	0.804	0.694	2.93209675577103e-16	2	Atp6v1g2	CAMarkers_seurat
243	3.63074046203333e-20	0.323523402673935	0.376	0.199	5.09501809037137e-16	2	Schip1	CAMarkers_seurat
244	1.00387763703493e-19	0.263485302749442	0.525	0.322	1.40874148805112e-15	2	Sult4a1	CAMarkers_seurat
245	4.11907090134829e-19	0.269996795256118	0.581	0.388	5.78029219586206e-15	2	Rtn3	CAMarkers_seurat
246	5.90021475320692e-19	0.299423508211998	0.752	0.622	8.27977136317527e-15	2	Serinc1	CAMarkers_seurat
247	6.24929750706559e-19	0.259356469617986	0.503	0.304	8.76963919166515e-15	2	Nrxn1	CAMarkers_seurat
248	2.25384031273066e-18	0.257744663323571	0.629	0.445	3.16281411085493e-14	2	Vsnl1	CAMarkers_seurat
249	2.07300725139106e-17	0.26077924525391	0.73	0.585	2.90905107587708e-13	2	Ywhab	CAMarkers_seurat
250	3.33055208358795e-17	0.257417929853036	0.176	0.069	4.67376373889897e-13	2	Kcnq5	CAMarkers_seurat
251	2.88191506797647e-14	0.272213482086952	0.738	0.655	4.04419141489138e-10	2	Ttc3	CAMarkers_seurat
252	1.04862704140024e-13	0.342010409567622	0.376	0.226	1.47153832719696e-09	2	Nrxn3	CAMarkers_seurat
253	3.99470674251895e-85	1.51553063712315	0.605	0.125	5.60577197177684e-81	4	Lars2	CAMarkers_seurat
254	3.19098149420549e-68	1.61781744915379	0.663	0.202	4.47790433081857e-64	4	Cmss1	CAMarkers_seurat
255	1.22508894482731e-42	0.51693428903982	0.263	0.039	1.71916731627616e-38	4	Gm26561	CAMarkers_seurat
256	4.81081628316683e-42	0.947510048381567	0.374	0.085	6.75101849016801e-38	4	Hexb	CAMarkers_seurat
257	2.60899736751343e-34	0.499644434275248	0.221	0.034	3.6612060058316e-30	4	Mir6236	CAMarkers_seurat
258	1.35592599938649e-26	1.38450267812638	0.505	0.231	1.90277095493906e-22	4	Camk1d	CAMarkers_seurat
259	1.15794035922993e-21	0.286214092695703	0.147	0.024	1.62493770610736e-17	4	Gm15564	CAMarkers_seurat
260	1.52426688053288e-14	0.28403104006739	0.174	0.047	2.13900371345179e-10	4	Cdk8	CAMarkers_seurat
261	5.11370678799019e-12	0.64070773332336	0.284	0.128	7.17606473558663e-08	4	Gphn	CAMarkers_seurat
262	5.74599640625164e-183	1.07784789059382	0.659	0.038	8.06335675689293e-179	5	Gad1	CAMarkers_seurat
263	2.80434012593498e-141	0.927006757834101	0.512	0.029	3.93533049872456e-137	5	Gad2	CAMarkers_seurat
264	1.58486148902248e-111	0.47447079393317	0.333	0.013	2.22403612754524e-107	5	Slc32a1	CAMarkers_seurat
265	2.53178730031879e-92	0.560230483668272	0.419	0.032	3.55285711853736e-88	5	Slc6a1	CAMarkers_seurat
266	3.6316647813176e-82	1.25716737841107	0.403	0.035	5.09631518762298e-78	5	Npy	CAMarkers_seurat
267	1.28429821691208e-74	0.431882109743293	0.333	0.024	1.80225568779272e-70	5	Cygb	CAMarkers_seurat
268	6.01460966707813e-69	0.310185499204694	0.225	0.01	8.44030174581074e-65	5	Nxph1	CAMarkers_seurat
269	3.40882579705109e-61	0.431824485271647	0.326	0.03	4.7836052410018e-57	5	Vstm2a	CAMarkers_seurat
270	4.54943553568953e-55	0.534327702491102	0.395	0.052	6.38422288723312e-51	5	Kcnc1	CAMarkers_seurat
271	1.57885742841293e-54	0.441150602878957	0.186	0.009	2.21561062929187e-50	5	Erbb4	CAMarkers_seurat
272	5.61057201249422e-54	0.90468525872737	0.674	0.167	7.87331570513314e-50	5	Nap1l5	CAMarkers_seurat
273	6.90563370067861e-54	0.371961393704223	0.24	0.018	9.69067577216229e-50	5	Gria4	CAMarkers_seurat
274	7.48384207974799e-54	0.291946771740396	0.155	0.006	1.05020755905103e-49	5	Akr1c18	CAMarkers_seurat
275	1.82369287676387e-53	0.346291215434149	0.194	0.011	2.55918821396274e-49	5	Rab3b	CAMarkers_seurat
276	1.74786694955246e-48	0.557774680352014	0.364	0.05	2.45278169030697e-44	5	Mef2c	CAMarkers_seurat
277	1.47298259875814e-44	0.502223254451997	0.287	0.033	2.0670364808373e-40	5	Pvalb	CAMarkers_seurat
278	1.40948041207546e-43	0.376721408908798	0.155	0.008	1.97792386226549e-39	5	Crhbp	CAMarkers_seurat
279	1.7225794344431e-38	0.361758501809867	0.256	0.03	2.417295720354e-34	5	Rcan2	CAMarkers_seurat
280	5.40979148695101e-38	0.272702866911979	0.225	0.023	7.59156039363835e-34	5	Arl4c	CAMarkers_seurat
281	8.67040455254975e-36	0.347121767025844	0.24	0.029	1.21671787085931e-31	5	Rgs10	CAMarkers_seurat
282	2.60904941810452e-33	0.269543514707348	0.202	0.022	3.66127904842607e-29	5	Nek7	CAMarkers_seurat
283	1.75052980768968e-28	0.415265818777073	0.403	0.096	2.45651847913092e-24	5	Dner	CAMarkers_seurat
284	2.15547592106212e-27	0.506080118364066	0.411	0.105	3.02477936002647e-23	5	Serpini1	CAMarkers_seurat
285	6.0823654624787e-27	0.611410456648042	0.597	0.214	8.53538345349636e-23	5	Cplx1	CAMarkers_seurat
286	2.58369499744665e-26	0.270905190165573	0.163	0.018	3.62569918991688e-22	5	Ptprt	CAMarkers_seurat
287	5.09056750420359e-26	0.442156887827684	0.302	0.062	7.1435933786489e-22	5	Abat	CAMarkers_seurat
288	2.32797225403187e-23	1.52667496368291	0.233	0.043	3.26684346408293e-19	5	Sst	CAMarkers_seurat
289	5.97297911478227e-21	0.4780062388833	0.403	0.125	8.38188159177396e-17	5	Gabra1	CAMarkers_seurat
290	2.3969810005651e-20	0.270428875300271	0.225	0.043	3.36368343809301e-16	5	Resp18	CAMarkers_seurat
291	1.43442183349843e-14	0.277156698817224	0.271	0.078	2.01292415894834e-10	5	Pcp4l1	CAMarkers_seurat
292	2.26737446500596e-13	0.459825455281263	0.55	0.279	3.18180658674287e-09	5	Tspyl4	CAMarkers_seurat
293	1.55916855092074e-12	0.325577549621676	0.364	0.141	2.18798122750708e-08	5	Sv2a	CAMarkers_seurat
294	3.21751135839595e-12	0.434441902730269	0.481	0.228	4.51513368923704e-08	5	Nrsn1	CAMarkers_seurat
295	3.79685083390595e-12	0.448657687604321	0.953	0.895	5.32812077522022e-08	5	Atp1b1	CAMarkers_seurat
296	4.3828157033602e-11	0.276971035726962	0.372	0.153	6.15040527652536e-07	5	Syngr1	CAMarkers_seurat
297	1.59901427922027e-10	0.359436012561347	0.481	0.243	2.2438967380298e-06	5	Ldhb	CAMarkers_seurat
298	2.60632434129765e-10	0.321955276144237	0.364	0.159	3.65745494814299e-06	5	Clstn3	CAMarkers_seurat
299	3.90961505218384e-10	0.326389375112058	0.388	0.176	5.48636280272959e-06	5	Atf4	CAMarkers_seurat
300	6.50688064065294e-10	0.259534237440766	0.101	0.019	9.13110560302827e-06	5	Astn2	CAMarkers_seurat
301	2.62617595336987e-09	0.405128848718436	0.473	0.256	3.68531271536394e-05	5	Rab3c	CAMarkers_seurat
302	9.21100866966368e-09	0.256107375301654	0.24	0.09	0.00012925808466139	5	Rph3a	CAMarkers_seurat
303	3.59827354298753e-08	0.289721396644979	0.279	0.121	0.00050494572628744	5	Scg2	CAMarkers_seurat
304	6.61868298724124e-08	0.328511972232385	0.364	0.185	0.000928799783599563	5	Nars	CAMarkers_seurat
305	1.44652087016196e-07	0.373718083061783	0.798	0.677	0.00202990273709828	5	Atp1a3	CAMarkers_seurat
306	2.86896097745883e-07	0.276563942385121	0.426	0.234	0.00402601293966797	5	Ntrk2	CAMarkers_seurat
307	4.7343450413327e-07	0.372199720767602	0.643	0.439	0.00664370639650218	5	Zwint	CAMarkers_seurat
308	6.69609203586392e-07	0.385280606943962	0.736	0.652	0.00939662595392784	5	Mdh1	CAMarkers_seurat
309	1.72745173626655e-06	0.40824978553894	0.589	0.424	0.0242413302150286	5	Sparcl1	CAMarkers_seurat
310	1.85776988139023e-06	0.355958266524822	0.798	0.737	0.0260700847455491	5	Ckb	CAMarkers_seurat
311	1.88293081208299e-06	0.298748279716183	0.605	0.389	0.0264231680859606	5	Ndrg4	CAMarkers_seurat
312	2.46234180976248e-06	0.295396941996909	0.612	0.428	0.0345540426163968	5	Rab3a	CAMarkers_seurat
313	4.94924896397882e-06	0.277580833772767	0.186	0.078	0.0694528107115148	5	Nefh	CAMarkers_seurat
314	7.42002164869551e-06	0.270303027776161	0.698	0.535	0.104125163796144	5	Rab6a	CAMarkers_seurat
315	7.43642942010627e-06	0.255122998961177	0.488	0.302	0.104355414052351	5	Cox7b	CAMarkers_seurat
316	7.86348062954014e-06	0.278348633174012	0.295	0.15	0.110348223674337	5	Cadps	CAMarkers_seurat
317	7.07363802186379e-05	0.282718903455082	0.209	0.103	0.992643623608146	5	Fgf13	CAMarkers_seurat
318	0.000152494643587991	0.260336190990259	0.124	0.05	1	5	Cnr1	CAMarkers_seurat
319	0.000238605375908774	0.269271333772499	0.589	0.468	1	5	Dynll2	CAMarkers_seurat
320	0.00192018140428215	0.25943506123306	0.256	0.155	1	5	Pcdh9	CAMarkers_seurat
321	2.40563237165979e-108	0.84741360968876	0.609	0.064	3.37582390715019e-104	6	Rgs14	CAMarkers_seurat
322	9.0636180543933e-106	0.400795368912793	0.297	0.01	1.27189752157301e-101	6	Amigo2	CAMarkers_seurat
323	3.28145428702687e-79	0.27477543392405	0.195	0.005	4.60486480098481e-75	6	Cacng5	CAMarkers_seurat
324	8.28810283095708e-78	0.60927395359624	0.461	0.049	1.16306947026821e-73	6	Necab2	CAMarkers_seurat
325	2.45020827473801e-63	1.25861820557967	0.938	0.366	3.43837727193985e-59	6	Pcp4	CAMarkers_seurat
326	9.6297148475877e-63	0.748739503819999	0.672	0.135	1.35133788456198e-58	6	Ly6e	CAMarkers_seurat
327	2.68398743140193e-56	0.706867199165062	0.656	0.142	3.76643956248632e-52	6	Lynx1	CAMarkers_seurat
328	3.88242387121169e-55	0.602743352386861	0.516	0.088	5.44820541847137e-51	6	Asph	CAMarkers_seurat
329	2.44970438306943e-53	0.436323657965812	0.359	0.043	3.43767016076133e-49	6	Gsto1	CAMarkers_seurat
330	2.08845130878077e-51	0.964934557928169	1	0.995	2.93072372161206e-47	6	Hpca	CAMarkers_seurat
331	6.09169320944138e-51	0.603967979606025	0.594	0.124	8.54847308080908e-47	6	Spink8	CAMarkers_seurat
332	1.69677055931517e-50	0.70839400000771	0.609	0.133	2.38107812588698e-46	6	Nrip3	CAMarkers_seurat
333	1.3932998911919e-47	0.509681435464175	0.422	0.067	1.9552177373096e-43	6	Ptpn5	CAMarkers_seurat
334	4.53325203897479e-43	0.304736821665523	0.266	0.028	6.36151258629333e-39	6	Kcna6	CAMarkers_seurat
335	5.70174088501341e-43	0.575156185242964	0.555	0.126	8.00125298393931e-39	6	Pfn1	CAMarkers_seurat
336	2.56018853293528e-42	0.332366793857336	0.289	0.034	3.59271256826807e-38	6	Ablim1	CAMarkers_seurat
337	2.162012857934e-37	0.387656643783174	0.375	0.065	3.03395264353878e-33	6	Cotl1	CAMarkers_seurat
338	4.63408082023494e-37	0.533764554046034	0.461	0.099	6.50300561503569e-33	6	Camk4	CAMarkers_seurat
339	6.02142559637998e-37	0.506816480541207	0.422	0.085	8.44986653940002e-33	6	Sms	CAMarkers_seurat
340	7.62217292923154e-37	0.272640357703063	0.234	0.026	1.06961952715906e-32	6	Strip2	CAMarkers_seurat
341	2.27752566449101e-36	0.308936610285127	0.227	0.025	3.19605176498023e-32	6	Mctp1	CAMarkers_seurat
342	3.81143448090368e-36	0.864629790221215	0.914	0.475	5.34858600705214e-32	6	Wipf3	CAMarkers_seurat
343	1.36318651223049e-35	0.480138653061098	0.422	0.086	1.91295963261305e-31	6	Cpne4	CAMarkers_seurat
344	1.80387958642961e-33	0.341012548960199	0.281	0.042	2.53138422363667e-29	6	Prdm8	CAMarkers_seurat
345	2.52893248884026e-31	0.37041472185914	0.32	0.057	3.54885096158953e-27	6	Brinp2	CAMarkers_seurat
346	1.80547455348268e-30	0.369302033732242	0.352	0.069	2.53362244090225e-26	6	Tmem178	CAMarkers_seurat
347	3.60259689633574e-30	0.351787864472328	0.352	0.07	5.05552422462794e-26	6	Hapln4	CAMarkers_seurat
348	1.22104490350849e-28	0.2798993739632	0.242	0.036	1.71349231309346e-24	6	Clmn	CAMarkers_seurat
349	3.73827588042649e-28	0.519764291081121	0.609	0.204	5.24592254300249e-24	6	Ndrg3	CAMarkers_seurat
350	5.07053015960918e-27	0.362682418284808	0.391	0.091	7.11547497297956e-23	6	Adcy1	CAMarkers_seurat
351	1.01643793352006e-26	0.702532771986402	0.992	0.886	1.4263673521087e-22	6	Snap25	CAMarkers_seurat
352	2.25283118821061e-26	0.582449583162949	0.625	0.23	3.16139800641595e-22	6	Pgm2l1	CAMarkers_seurat
353	1.47101623944764e-25	0.470003184553892	0.57	0.189	2.06427708881687e-21	6	Fam19a5	CAMarkers_seurat
354	3.14780843375299e-25	0.544699710006595	0.258	0.046	4.41731957508557e-21	6	Asic2	CAMarkers_seurat
355	4.63136576499037e-25	0.403793900199587	0.438	0.12	6.49919557801099e-21	6	Syt13	CAMarkers_seurat
356	2.82736475313414e-24	0.377864527022523	0.375	0.093	3.96764095807314e-20	6	Spock1	CAMarkers_seurat
357	1.62185624842375e-23	0.589592362126744	1	0.956	2.27595087341305e-19	6	Tmsb4x	CAMarkers_seurat
358	3.11265956938852e-23	0.490639989136991	0.57	0.196	4.36799517372291e-19	6	Hs3st4	CAMarkers_seurat
359	6.35133040109017e-23	0.589526818762229	0.688	0.3	8.91282195184984e-19	6	Crym	CAMarkers_seurat
360	1.11584181843749e-22	0.272569723519892	0.289	0.061	1.56586082381334e-18	6	Ehd3	CAMarkers_seurat
361	2.23886534926583e-22	0.623888104386328	0.969	0.895	3.14179974462474e-18	6	Atp1b1	CAMarkers_seurat
362	2.93366916341695e-22	0.403793900199587	0.414	0.12	4.11681793702301e-18	6	Nt5dc3	CAMarkers_seurat
363	3.53686187526731e-22	0.403236101867273	0.391	0.109	4.96327826956262e-18	6	Cacna2d3	CAMarkers_seurat
364	4.48591932002504e-22	0.41139385637621	0.391	0.11	6.29509058179113e-18	6	Selm	CAMarkers_seurat
365	1.49918138121297e-21	0.308328245529295	0.305	0.071	2.10380123225616e-17	6	Pygo1	CAMarkers_seurat
366	3.47891375475878e-21	0.713053536016749	0.891	0.718	4.881959672053e-17	6	Map1b	CAMarkers_seurat
367	9.81081587059941e-21	0.307199114185781	0.297	0.07	1.37675179112122e-16	6	Inf2	CAMarkers_seurat
368	1.98943444882813e-20	0.317760460672134	0.32	0.081	2.79177336204051e-16	6	Pcdh1	CAMarkers_seurat
369	4.19317866558995e-20	0.299273876453968	0.273	0.062	5.88428762142238e-16	6	Arhgef28	CAMarkers_seurat
370	4.93265282871026e-20	0.405492687609165	0.484	0.167	6.92199171452911e-16	6	Sv2b	CAMarkers_seurat
371	6.29434499833639e-20	0.446774432426817	0.602	0.24	8.83285433616545e-16	6	Drap1	CAMarkers_seurat
372	2.92492573610966e-18	0.360753678440444	0.438	0.149	4.10454828548269e-14	6	Mef2a	CAMarkers_seurat
373	3.72366924426214e-18	0.362189788753872	0.461	0.162	5.22542505047306e-14	6	Nrxn2	CAMarkers_seurat
374	1.62807423977897e-17	0.280365752918931	0.25	0.059	2.28467658068182e-13	6	2900026A02Rik	CAMarkers_seurat
375	3.36688920443381e-17	0.527331266574736	0.781	0.471	4.72475562058196e-13	6	Syp	CAMarkers_seurat
376	5.02226455363699e-17	0.3617466357211	0.352	0.107	7.04774384811879e-13	6	Large	CAMarkers_seurat
377	2.39879924359595e-16	0.299381931357279	0.289	0.08	3.3662349785382e-12	6	Rasl11b	CAMarkers_seurat
378	4.92977385951275e-16	0.508326342519288	0.711	0.385	6.91795165705423e-12	6	Ndrg4	CAMarkers_seurat
379	7.09936402810887e-16	0.565973044765266	0.656	0.328	9.96253754064517e-12	6	Nrxn1	CAMarkers_seurat
380	7.28536905143811e-16	0.509849372439219	0.719	0.43	1.02235583898831e-11	6	Uchl1	CAMarkers_seurat
381	1.11529036002201e-15	0.333761707619683	0.305	0.091	1.56508696221888e-11	6	Rgs4	CAMarkers_seurat
382	1.29360764083559e-15	0.263206027598451	0.273	0.075	1.81531960238458e-11	6	Uhrf1bp1l	CAMarkers_seurat
383	3.96259311838547e-15	0.338152249503312	0.398	0.142	5.56070692303033e-11	6	Gabbr2	CAMarkers_seurat
384	7.91809420602289e-15	0.286161265726946	0.336	0.109	1.11114615993119e-10	6	Cap2	CAMarkers_seurat
385	1.01638611770199e-14	0.303038954965368	0.352	0.118	1.42629463897121e-10	6	Clip1	CAMarkers_seurat
386	1.01646397377745e-14	0.307633400691588	0.359	0.122	1.42640389440189e-10	6	Kcna1	CAMarkers_seurat
387	1.09445869618505e-14	0.307521276167296	0.344	0.115	1.53585388835648e-10	6	Eps15	CAMarkers_seurat
388	1.10819072574664e-14	0.360970015463802	0.43	0.164	1.55512404544026e-10	6	Prkca	CAMarkers_seurat
389	1.11556277863491e-14	0.309471468948026	0.281	0.081	1.56546924725837e-10	6	Kcnq5	CAMarkers_seurat
390	1.48638904748256e-14	0.34956919890281	0.531	0.225	2.08584975033228e-10	6	2010300C02Rik	CAMarkers_seurat
391	2.43565527110726e-14	0.39145535400355	0.617	0.299	3.41795504194482e-10	6	Slc24a2	CAMarkers_seurat
392	3.28812663098718e-14	0.368720195885142	0.398	0.149	4.61422810126431e-10	6	Gabrb1	CAMarkers_seurat
393	3.61997175802961e-14	0.325407947653628	0.414	0.158	5.07990636804294e-10	6	Cabp7	CAMarkers_seurat
394	3.78175960637067e-14	0.32095621619024	0.461	0.183	5.30694325561996e-10	6	Cds2	CAMarkers_seurat
395	1.31354610189024e-13	0.471492082332626	0.867	0.708	1.84329924478258e-09	6	Syt1	CAMarkers_seurat
396	1.77383404801393e-13	0.411366895218025	0.984	0.898	2.48922131957795e-09	6	Actb	CAMarkers_seurat
397	2.41947493902532e-13	0.330651908181205	0.422	0.167	3.39524918193423e-09	6	Hras	CAMarkers_seurat
398	4.68564530292541e-13	0.4233725141935	0.617	0.331	6.57536605359522e-09	6	Atp2a2	CAMarkers_seurat
399	5.91054432060088e-13	0.262575129415419	0.258	0.077	8.29426684509922e-09	6	Efr3b	CAMarkers_seurat
400	8.81154797381089e-13	0.312928463195227	0.508	0.218	1.23652452716488e-08	6	Ncald	CAMarkers_seurat
401	1.85629856440024e-12	0.326949632126794	0.492	0.219	2.60494377542286e-08	6	Cplx1	CAMarkers_seurat
402	2.98245902324161e-12	0.359477909909048	0.602	0.307	4.18528474731495e-08	6	Tspan3	CAMarkers_seurat
403	3.43925544799034e-12	0.251284202051888	0.32	0.113	4.82630717016484e-08	6	Gda	CAMarkers_seurat
404	3.86870402733682e-12	0.348471463871495	0.562	0.274	5.42895236156177e-08	6	Acot7	CAMarkers_seurat
405	4.27188974065198e-12	0.278934246597791	0.414	0.169	5.99474287305693e-08	6	Scn2a1	CAMarkers_seurat
406	5.05872265953099e-12	0.298712799969685	0.398	0.161	7.09890550811984e-08	6	Pde1a	CAMarkers_seurat
407	7.28783469175441e-12	0.339487408194726	0.484	0.224	1.0227018422939e-07	6	Camta2	CAMarkers_seurat
408	1.00234889020349e-11	0.388429882733394	0.805	0.554	1.40659619762255e-07	6	Tubb2a	CAMarkers_seurat
409	1.62328806082729e-11	0.273325259039065	0.43	0.183	2.27796013575894e-07	6	1700020I14Rik	CAMarkers_seurat
410	1.70112044593866e-11	0.266879291669949	0.398	0.163	2.38718232178572e-07	6	Pdha1	CAMarkers_seurat
411	2.08775895234078e-11	0.350854680293646	0.539	0.271	2.92975213781982e-07	6	Oxct1	CAMarkers_seurat
412	2.12828052894919e-11	0.312035081117473	0.359	0.144	2.9866160662744e-07	6	Vps29	CAMarkers_seurat
413	2.30873176605502e-11	0.266493286305536	0.391	0.159	3.23984328730501e-07	6	Spock2	CAMarkers_seurat
414	2.64897861904033e-11	0.264621426296855	0.32	0.119	3.7173116960993e-07	6	Agpat4	CAMarkers_seurat
415	3.35657459953936e-11	0.263691684937997	0.406	0.169	4.71028113553359e-07	6	Capzb	CAMarkers_seurat
416	4.97317223142914e-11	0.277086197146251	0.391	0.163	6.97885259236452e-07	6	Erc2	CAMarkers_seurat
417	5.0951801963994e-11	0.280391149930866	0.258	0.087	7.15006636960728e-07	6	Nrp1	CAMarkers_seurat
418	5.90866016550022e-11	0.289700677466861	0.383	0.159	8.29162281024646e-07	6	Slc24a3	CAMarkers_seurat
419	7.15903030079766e-11	0.295461793563359	0.523	0.253	1.00462672211093e-06	6	Gpi1	CAMarkers_seurat
420	1.24757872744405e-10	0.301756908520365	0.266	0.093	1.75072722822224e-06	6	Ptprd	CAMarkers_seurat
421	2.14954819176471e-10	0.380031361874029	0.578	0.311	3.01646097750342e-06	6	Atp6v0e2	CAMarkers_seurat
422	2.17636597706156e-10	0.35613939366091	0.617	0.348	3.05409437561049e-06	6	Sult4a1	CAMarkers_seurat
423	3.53058534063444e-10	0.250939573014108	0.297	0.113	4.95447040851231e-06	6	C1qtnf4	CAMarkers_seurat
424	4.06172548985714e-10	0.250586920289992	0.273	0.101	5.69981937991652e-06	6	Rap2b	CAMarkers_seurat
425	1.29184390537407e-09	0.27242151484071	0.484	0.239	1.81284455241143e-05	6	Atxn10	CAMarkers_seurat
426	1.529055266116e-09	0.337087819380537	0.586	0.322	2.14572325494058e-05	6	Tuba4a	CAMarkers_seurat
427	2.17304005941786e-09	0.301272337883565	0.453	0.224	3.04942711538109e-05	6	Nell2	CAMarkers_seurat
428	2.20192669165451e-09	0.325934392117834	0.922	0.885	3.08996372639877e-05	6	Hsp90ab1	CAMarkers_seurat
429	2.28533087540821e-09	0.328540299425376	0.727	0.487	3.20700481746034e-05	6	Pkm	CAMarkers_seurat
430	2.81824334859031e-09	0.30919844716871	0.547	0.295	3.95484089107678e-05	6	Napb	CAMarkers_seurat
431	2.96937037541726e-09	0.320957570104392	0.727	0.458	4.16691744782304e-05	6	Arpc2	CAMarkers_seurat
432	3.12094582593673e-09	0.327038274260144	0.555	0.306	4.37962327753701e-05	6	Slc17a7	CAMarkers_seurat
433	3.24172817473648e-09	0.272093930790551	0.602	0.326	4.5491171476077e-05	6	Cplx2	CAMarkers_seurat
434	3.8366116341519e-09	0.260917025456123	0.508	0.258	5.38391710620536e-05	6	Pebp1	CAMarkers_seurat
435	3.99006335698845e-09	0.330333353821725	0.68	0.426	5.5992559088619e-05	6	Rab3a	CAMarkers_seurat
436	4.79564687822124e-09	0.368511249391414	0.789	0.64	6.72973126420787e-05	6	Serinc1	CAMarkers_seurat
437	5.82567962481791e-09	0.263965585358895	0.406	0.193	8.17517621750697e-05	6	Neurod2	CAMarkers_seurat
438	6.63702133401151e-09	0.282301009513285	0.445	0.223	9.31373203801835e-05	6	Aco2	CAMarkers_seurat
439	7.92169586196332e-09	0.328564935821536	0.93	0.874	0.000111165158030931	6	Cpe	CAMarkers_seurat
440	8.40671234208558e-09	0.364678981446134	0.812	0.71	0.000117971394296487	6	Rtn1	CAMarkers_seurat
441	9.01769801529635e-09	0.307298521853509	0.555	0.313	0.000126545356248654	6	Syt11	CAMarkers_seurat
442	1.01418790946142e-08	0.350790022085292	0.758	0.534	0.000142320989334721	6	Tspan7	CAMarkers_seurat
443	1.20449820833547e-08	0.280862803936061	0.406	0.199	0.000169027233575716	6	Chst1	CAMarkers_seurat
444	1.23784843324321e-08	0.489770519776041	0.469	0.261	0.00017370727063702	6	Zbtb20	CAMarkers_seurat
445	1.2811396697269e-08	0.257134915791427	0.383	0.179	0.000179782329852776	6	Ppp2r5c	CAMarkers_seurat
446	3.06478779467671e-08	0.250425761960255	0.352	0.163	0.000430081671226983	6	Nrcam	CAMarkers_seurat
447	6.26510910815249e-08	0.313033214858679	0.633	0.401	0.000879182761147038	6	Ociad1	CAMarkers_seurat
448	6.47062373741201e-08	0.257848047181829	0.719	0.455	0.000908022629071027	6	Dynll1	CAMarkers_seurat
449	7.11307328296533e-08	0.293307416947595	0.453	0.248	0.000998177573798525	6	Atp6v0b	CAMarkers_seurat
450	7.31286996991046e-08	0.292268634921996	0.453	0.243	0.00102621504287753	6	Ap2s1	CAMarkers_seurat
451	7.62566012629216e-08	0.280873955963505	0.422	0.217	0.00107010888552258	6	Sec62	CAMarkers_seurat
452	9.0249250119444e-08	0.262375557395704	0.477	0.254	0.00126646772692616	6	Cnih2	CAMarkers_seurat
453	9.76022478052389e-08	0.338384997424752	0.477	0.273	0.00136965234345092	6	Ppp2ca	CAMarkers_seurat
454	1.04767098328486e-07	0.253220208477423	0.461	0.245	0.00147019669084364	6	Clta	CAMarkers_seurat
455	1.23256770196374e-07	0.259860933854452	0.445	0.234	0.00172966225616572	6	Eid1	CAMarkers_seurat
456	1.3735921891708e-07	0.254762373285829	0.367	0.182	0.00192756191906338	6	Uba1	CAMarkers_seurat
457	2.13074204043402e-07	0.309925030463624	0.5	0.285	0.00299007030534106	6	Prkce	CAMarkers_seurat
458	2.72804310397225e-07	0.357252451491797	0.75	0.625	0.00382826288780425	6	Cck	CAMarkers_seurat
459	3.54482812427944e-07	0.279581065794506	0.5	0.292	0.00497445730680134	6	Tsc22d1	CAMarkers_seurat
460	4.50251942066677e-07	0.2709118253276	0.344	0.171	0.00631838550302168	6	Lingo1	CAMarkers_seurat
461	8.89494463892872e-07	0.348021675858222	0.766	0.651	0.0124822758118087	6	Mdh1	CAMarkers_seurat
462	1.16597713730528e-06	0.288645486814234	0.703	0.52	0.016362157167805	6	Nsf	CAMarkers_seurat
463	1.54763212049185e-06	0.268045812890479	0.945	0.897	0.0217179215468621	6	Aldoa	CAMarkers_seurat
464	2.92630837071828e-06	0.283922956325043	0.844	0.748	0.0410648853662896	6	Itm2c	CAMarkers_seurat
465	4.78080391814132e-06	0.251651473143507	0.617	0.419	0.0670890213832772	6	Dnm1	CAMarkers_seurat
466	0.000105376514250399	0.258655403214277	0.148	0.063	1	6	Lrp1b	CAMarkers_seurat
467	0.000161284272728662	0.263484497651674	0.734	0.616	1	6	Stmn3	CAMarkers_seurat
468	0.00647411672929038	0.263003847569933	0.148	0.082	1	6	Dlgap2	CAMarkers_seurat
469	7.34058083408993e-102	0.935953366054841	0.61	0.044	1.03010370844784e-97	7	Mal	CAMarkers_seurat
470	3.46838123152293e-77	2.88901623340937	1	0.272	4.86717938219613e-73	7	Plp1	CAMarkers_seurat
471	1.72160910194182e-57	0.621990093488997	0.39	0.031	2.41593405275496e-53	7	Trf	CAMarkers_seurat
472	3.2226486216179e-56	0.870092761929602	0.545	0.067	4.52234281071639e-52	7	Cnp	CAMarkers_seurat
473	2.00425540726902e-55	0.287639027066441	0.221	0.009	2.81257161302062e-51	7	Tspan2	CAMarkers_seurat
474	3.98289949776856e-51	0.299589529609942	0.234	0.011	5.58920286521861e-47	7	Ndrg1	CAMarkers_seurat
475	3.75139068479223e-49	2.12913498263709	0.857	0.261	5.26432654796893e-45	7	Ptgds	CAMarkers_seurat
476	7.669909318317e-47	0.481198932758151	0.286	0.02	1.07631837463943e-42	7	Gatm	CAMarkers_seurat
477	7.27148539782987e-46	0.624432336641647	0.468	0.059	1.02040754587747e-41	7	Apod	CAMarkers_seurat
478	1.07849731169576e-45	0.409633344781621	0.299	0.023	1.51345527750266e-41	7	Ermn	CAMarkers_seurat
479	2.88552159388594e-44	0.4769717867014	0.338	0.031	4.04925245270014e-40	7	Mag	CAMarkers_seurat
480	2.67160318357089e-43	0.751592950180424	0.584	0.098	3.74906074750503e-39	7	Mobp	CAMarkers_seurat
481	7.83097783862853e-37	0.86450982342699	0.649	0.143	1.09892112009474e-32	7	Qdpr	CAMarkers_seurat
482	8.8587035292135e-36	0.408744712144416	0.26	0.022	1.24314186625453e-31	7	Mog	CAMarkers_seurat
483	5.7579619188139e-29	0.777247418130217	0.519	0.114	8.08014796067155e-25	7	Sept4	CAMarkers_seurat
484	3.53903825514325e-28	0.406517154448864	0.273	0.032	4.96633238344253e-24	7	Cldn11	CAMarkers_seurat
485	1.12059478945891e-26	0.381029333932593	0.286	0.037	1.57253066804769e-22	7	Cryab	CAMarkers_seurat
486	3.82840191305799e-26	0.353720137152108	0.299	0.041	5.37239640459427e-22	7	Enpp2	CAMarkers_seurat
487	7.63757244992296e-24	0.289714167186647	0.182	0.017	1.07178054189769e-19	7	Pla2g16	CAMarkers_seurat
488	7.8024674267369e-23	0.986376716136025	0.675	0.241	1.09492025399399e-18	7	Mbp	CAMarkers_seurat
489	1.52219620499599e-18	0.306197148061396	0.234	0.035	2.13609793447087e-14	7	Neat1	CAMarkers_seurat
490	1.41572941388198e-16	0.258591994245952	0.195	0.028	1.98669308650058e-12	7	Gna12	CAMarkers_seurat
491	1.49246291406049e-16	0.500182879695792	0.325	0.073	2.09437320730108e-12	7	Car2	CAMarkers_seurat
492	7.8639286959043e-16	0.292428190828603	0.208	0.033	1.10354511389625e-11	7	S100a16	CAMarkers_seurat
493	6.81126578430726e-10	0.566788026289749	0.506	0.232	9.55824927511837e-06	7	Scd2	CAMarkers_seurat
494	9.34149796514005e-10	0.293118889667733	0.273	0.079	1.3108924094481e-05	7	Srcin1	CAMarkers_seurat
495	2.47543875068151e-09	0.267238118941693	0.234	0.063	3.47378319883136e-05	7	Cyth1	CAMarkers_seurat
496	1.06365473418307e-08	0.290613485204406	0.26	0.08	0.00014926266884791	7	Tubb4a	CAMarkers_seurat
497	1.19459718299985e-08	0.260048991963	0.156	0.034	0.000167637822690368	7	Pde4b	CAMarkers_seurat
498	1.7494602500454e-08	0.326018844472531	0.351	0.13	0.00024550175688887	7	Kctd13	CAMarkers_seurat
499	1.93280384681878e-08	0.388081799640694	0.545	0.264	0.00027123036382408	7	Ubc	CAMarkers_seurat
500	9.3046383527877e-08	0.333197463109174	0.273	0.093	0.0013057199000467	7	Qk	CAMarkers_seurat
501	5.16444803607525e-07	0.53201608704615	0.442	0.218	0.0072472699290244	7	Glul	CAMarkers_seurat
502	8.1530046724424e-07	0.470972508470136	0.545	0.305	0.0114411114568384	7	Sept7	CAMarkers_seurat
503	2.22329674371948e-06	0.32185298081925	0.429	0.208	0.0311995232046154	7	Cd81	CAMarkers_seurat
504	6.90635054050348e-06	0.44241782293476	0.403	0.203	0.0969168171348853	7	Bin1	CAMarkers_seurat
505	1.04053608074085e-05	0.281041865172196	0.286	0.123	0.146018428210363	7	Agpat4	CAMarkers_seurat
506	1.33970337308683e-05	0.421386447552301	0.753	0.641	0.188000574345275	7	Aplp1	CAMarkers_seurat
507	5.01982232032068e-05	0.360206988206549	1	0.982	0.704431666210601	7	Fth1	CAMarkers_seurat
508	0.000118381605446807	0.347691452067314	0.312	0.156	1	7	Pcdh9	CAMarkers_seurat
509	0.000126221572326574	0.30133139288958	0.273	0.124	1	7	Dbi	CAMarkers_seurat
510	0.000602003402058168	0.28826759257479	0.701	0.545	1	7	Apoe	CAMarkers_seurat
511	0.00764086317811471	0.264840470619434	0.325	0.209	1	7	Stmn4	CAMarkers_seurat
512	2.08202705556657e-23	-0.507561832262767	0.272	0.453	2.79970178162036e-19	0	Cpe	denMarkers_seurat
513	7.4693771501431e-20	-0.41765067288738	0.985	0.98	1.00440714537974e-15	0	mt-Cytb	denMarkers_seurat
514	1.38091561995673e-19	-0.458206217601436	0.224	0.4	1.85691723415582e-15	0	Slc1a2	denMarkers_seurat
515	1.52496863457651e-18	-0.403339471238549	0.178	0.346	2.05062532291503e-14	0	Kif5a	denMarkers_seurat
516	6.49173290336905e-18	0.276960200345327	0.981	0.896	8.72943323516036e-14	0	Olfm1	denMarkers_seurat
517	1.2093363684424e-17	-0.524772505821059	0.945	0.916	1.6261946146445e-13	0	mt-Nd4	denMarkers_seurat
518	1.77108367857339e-17	-0.417399636278166	0.211	0.371	2.38157622257764e-13	0	Ndrg2	denMarkers_seurat
519	7.81043198992703e-17	-0.455242069154112	0.968	0.96	1.05026878968549e-12	0	mt-Nd1	denMarkers_seurat
520	1.67161561442737e-16	-0.367687953517108	0.177	0.334	2.24782151672049e-12	0	Clu	denMarkers_seurat
521	6.04355074251317e-16	0.26573682237181	0.948	0.817	8.12676268345747e-12	0	Nrgn	denMarkers_seurat
522	1.05745288827456e-15	0.267701515994168	0.975	0.899	1.42195689886281e-11	0	Ncdn	denMarkers_seurat
523	1.1194449791634e-15	-0.47958305751691	0.768	0.765	1.50531766348103e-11	0	mt-Nd2	denMarkers_seurat
524	2.23330177129471e-14	-0.322505197987387	0.141	0.279	3.00312089185999e-10	0	Glul	denMarkers_seurat
525	1.4266076806282e-13	-0.327675392664465	0.203	0.346	1.91835934814074e-09	0	Aldoc	denMarkers_seurat
526	3.15167317824711e-13	-0.518781819278792	0.554	0.61	4.23805492278889e-09	0	Apoe	denMarkers_seurat
527	4.73778132532278e-12	-0.291023403935189	0.1	0.215	6.37089454816154e-08	0	Atp1a2	denMarkers_seurat
528	1.6212213952721e-11	-0.401924795326402	0.226	0.357	2.18005641022239e-07	0	Lsamp	denMarkers_seurat
529	5.63344553927187e-11	-0.281567186525433	0.069	0.166	7.57529421665888e-07	0	Lars2	denMarkers_seurat
530	6.62601413604211e-10	-0.253533890145894	0.103	0.206	8.91000120873582e-06	0	Dlg2	denMarkers_seurat
531	1.54688767485373e-09	-0.333542695641767	0.129	0.231	2.08009985637582e-05	0	Cmss1	denMarkers_seurat
532	4.05909775228229e-09	-0.257998645287356	0.185	0.294	5.45826874749399e-05	0	Map2	denMarkers_seurat
533	3.53614203416154e-07	-0.336086089067028	0.182	0.272	0.00475505019333702	0	Kcnip4	denMarkers_seurat
534	3.80227129731354e-06	-0.319824003401175	0.778	0.751	0.0511291421349752	0	mt-Co1	denMarkers_seurat
535	0.00141251610978904	-0.29665030315083	0.211	0.263	1	0	Lrrtm4	denMarkers_seurat
536	0.00452866344819094	-0.259604182563011	0.461	0.468	1	0	mt-Nd5	denMarkers_seurat
537	2.49525653276387e-84	1.0078103697583	0.549	0.15	3.35537145960757e-80	1	Lrrtm4	denMarkers_seurat
538	9.5110398162646e-84	0.95918421584552	0.544	0.148	1.2789495240931e-79	1	Kcnip4	denMarkers_seurat
539	2.92598297438995e-76	0.715895840072212	0.436	0.089	3.93456930566216e-72	1	Dlg2	denMarkers_seurat
540	3.0657394419706e-75	0.667495504132675	1	0.988	4.12249982761787e-71	1	Malat1	denMarkers_seurat
541	3.49730293021338e-66	0.668240404401327	0.396	0.086	4.70282325025794e-62	1	Csmd1	denMarkers_seurat
542	1.4051022563836e-63	0.708266400739519	0.472	0.137	1.88944100415903e-59	1	Grin2a	denMarkers_seurat
543	2.34609678737552e-56	0.660106432346988	0.581	0.234	3.15479634998386e-52	1	Kalrn	denMarkers_seurat
544	1.00778552789381e-52	0.672006173655734	0.587	0.246	1.35516919935881e-48	1	Cadm2	denMarkers_seurat
545	2.2852974666022e-52	0.556357197487243	0.364	0.091	3.07303950333998e-48	1	Nrg3	denMarkers_seurat
546	1.7856869119555e-51	0.550135912031931	0.985	0.935	2.40121319050657e-47	1	Ppp3ca	denMarkers_seurat
547	7.96169526579292e-49	0.52820628783934	0.386	0.111	1.07060916239117e-44	1	Kcnd2	denMarkers_seurat
548	1.04249954179737e-48	0.588647845658922	0.667	0.338	1.40184913385492e-44	1	Zbtb20	denMarkers_seurat
549	3.29863154865524e-47	0.695649395735487	0.553	0.239	4.4356698434767e-43	1	Lsamp	denMarkers_seurat
550	2.27803643420525e-46	0.514039901072425	0.411	0.129	3.06327559307579e-42	1	Dab1	denMarkers_seurat
551	5.30288222297475e-44	0.650925689564342	0.619	0.312	7.13078572523415e-40	1	Celf2	denMarkers_seurat
552	2.66152358145005e-42	0.46081383346183	0.477	0.187	3.57895075997588e-38	1	Ppfia2	denMarkers_seurat
553	9.03406956590079e-42	0.48893770870137	0.292	0.073	1.21481133452668e-37	1	Lrp1b	denMarkers_seurat
554	2.14180378259778e-40	0.508009921705815	0.451	0.176	2.88008354645924e-36	1	Erc2	denMarkers_seurat
555	2.86601859226793e-39	0.47838646290978	0.4	0.142	3.85393520102269e-35	1	Auts2	denMarkers_seurat
556	3.47703501489747e-39	0.521935067263737	0.333	0.101	4.67556898453263e-35	1	Nkain2	denMarkers_seurat
557	7.24239171057119e-39	0.451723186447357	0.305	0.083	9.73884413320508e-35	1	Tenm2	denMarkers_seurat
558	2.31048999730834e-33	0.40688546971301	0.275	0.077	3.10691589938053e-29	1	Lingo2	denMarkers_seurat
559	1.1914450589453e-32	0.578226931655394	0.621	0.366	1.60213617076375e-28	1	Dlgap1	denMarkers_seurat
560	2.57382491051471e-28	0.473572593007709	0.758	0.566	3.46102235716912e-24	1	Rbfox1	denMarkers_seurat
561	1.7896718478834e-26	0.472148687229598	0.735	0.556	2.40657173384881e-22	1	Gria1	denMarkers_seurat
562	1.05830625239965e-77	1.01663628406541	0.908	0.671	1.4231044176018e-73	2	Cst3	denMarkers_seurat
563	3.90196682238188e-64	0.755268521083446	0.578	0.202	5.24697478605692e-60	2	Clu	denMarkers_seurat
564	2.78625940488138e-59	0.951099643099918	0.797	0.536	3.74668302174399e-55	2	Apoe	denMarkers_seurat
565	3.46099496327419e-51	0.627873868311899	0.405	0.116	4.65399992711481e-47	2	Atp1a2	denMarkers_seurat
566	2.01356349729669e-50	0.624932664689602	0.672	0.318	2.70763883481486e-46	2	Cpe	denMarkers_seurat
567	4.33531603987652e-50	0.572716879686413	0.486	0.165	5.82969947882195e-46	2	Glul	denMarkers_seurat
568	1.87669879878997e-47	0.528345264933313	0.215	0.028	2.52359687473287e-43	2	Npy	denMarkers_seurat
569	2.02456020756235e-47	0.439057216123459	0.345	0.087	2.72242611110909e-43	2	Stmn2	denMarkers_seurat
570	4.50268733369325e-47	0.505356029605609	0.33	0.082	6.05476365761731e-43	2	Gap43	denMarkers_seurat
571	4.83070811071905e-47	0.604853350098017	0.557	0.23	6.49585319648391e-43	2	Aldoc	denMarkers_seurat
572	5.38665334513372e-47	0.625013867798895	0.546	0.222	7.24343275320132e-43	2	Kif5a	denMarkers_seurat
573	7.42592735335561e-47	0.683359524541642	0.608	0.27	9.98564451205729e-43	2	Slc1a2	denMarkers_seurat
574	1.93845710554243e-43	0.491880377953716	0.186	0.021	2.6066432698229e-39	2	Sst	denMarkers_seurat
575	8.32694076590342e-41	0.560959247921576	0.563	0.252	1.11972372479103e-36	2	Ndrg2	denMarkers_seurat
576	1.27795284179685e-38	0.394482424928059	0.141	0.011	1.71846318636423e-34	2	Cnr1	denMarkers_seurat
577	2.45926401680417e-38	0.411398387332971	0.29	0.074	3.30697232339657e-34	2	Slc1a3	denMarkers_seurat
578	2.00151923644687e-33	0.554525806130781	0.482	0.218	2.6914429172501e-29	2	Mbp	denMarkers_seurat
579	2.77060283606661e-30	1.32674592286103	0.416	0.193	3.72562963365877e-26	2	Plp1	denMarkers_seurat
580	4.20883327743696e-30	0.38726791376984	0.38	0.148	5.65961810816948e-26	2	Scd2	denMarkers_seurat
581	2.25432974638112e-29	0.399802267513614	0.392	0.163	3.03139720995869e-25	2	Cd81	denMarkers_seurat
582	2.3995790714837e-25	0.409125528015751	0.305	0.118	3.22671397742414e-21	2	Nap1l5	denMarkers_seurat
583	2.51403980481705e-24	0.442247147096278	0.955	0.887	3.38062932553749e-20	2	mt-Rnr1	denMarkers_seurat
584	1.14941357810554e-19	0.397595659564569	0.736	0.595	1.54561643847852e-15	2	Ckb	denMarkers_seurat
585	1.27518412972477e-16	0.597324261304957	0.397	0.226	1.71474009924089e-12	2	Ptgds	denMarkers_seurat
586	0.00549043702977833	0.753185865736693	0.258	0.197	1	2	Ttr	denMarkers_seurat
587	6.58031090845376e-115	1.58691220248029	1	0.99	8.84854407859777e-111	3	mt-Rnr2	denMarkers_seurat
588	4.86318213401469e-103	1.15618909488518	1	0.912	6.53952101560955e-99	3	mt-Nd4	denMarkers_seurat
589	8.29431735166817e-91	1.2673317460062	0.997	0.883	1.11533685427882e-86	3	mt-Rnr1	denMarkers_seurat
590	2.41633285936142e-89	0.943777216804638	1	0.978	3.24924279598331e-85	3	mt-Cytb	denMarkers_seurat
591	4.91715085663734e-86	1.03522469306843	1	0.956	6.61209275692023e-82	3	mt-Nd1	denMarkers_seurat
592	7.06754962997105e-71	0.99718346299845	0.963	0.729	9.50373398742207e-67	3	mt-Nd2	denMarkers_seurat
593	4.40581259219625e-68	1.0217874295613	0.929	0.691	5.9244961927263e-64	3	Camk2a	denMarkers_seurat
594	9.20558463172042e-64	0.982047307612828	0.915	0.731	1.23787496542744e-59	3	mt-Co1	denMarkers_seurat
595	3.54518326839033e-39	0.919976199718403	0.613	0.352	4.76720794100447e-35	3	Map1a	denMarkers_seurat
596	5.61319897653581e-32	0.751580134002899	0.635	0.433	7.5480686637477e-28	3	Ddn	denMarkers_seurat
597	1.64744312552069e-27	0.764863585747641	0.621	0.436	2.21531677088767e-23	3	mt-Nd5	denMarkers_seurat
598	1.73665250266233e-21	0.396286063728322	0.986	0.945	2.33527662033003e-17	3	Fth1	denMarkers_seurat
599	1.31332262245842e-17	0.565638879245168	0.405	0.23	1.76602493041984e-13	3	Map2	denMarkers_seurat
600	3.04702148504886e-17	0.348141355373959	0.889	0.69	4.09732979094521e-13	3	Cst3	denMarkers_seurat
601	1.43573071079228e-14	0.366249635675565	0.746	0.562	1.93062708680238e-10	3	Apoe	denMarkers_seurat
602	5.30584295528192e-14	0.480707144144846	0.479	0.316	7.13476702196759e-10	3	Slc1a2	denMarkers_seurat
603	1.09381977763387e-12	0.494815907321702	0.501	0.372	1.47085945498427e-08	3	Cpe	denMarkers_seurat
604	4.14388504844605e-11	0.359269996688005	0.356	0.21	5.5722822246454e-07	3	Glul	denMarkers_seurat
605	1.94815954239496e-10	0.3974306683752	0.744	0.656	2.6196901366585e-06	3	Cox4i1	denMarkers_seurat
606	2.32590300255685e-10	0.467748803044896	0.425	0.298	3.1276417675382e-06	3	Ndrg2	denMarkers_seurat
607	1.92508198858359e-09	0.320372550862653	0.741	0.638	2.58865775004835e-05	3	Cplx2	denMarkers_seurat
608	1.80500244443529e-08	0.357011109267299	0.302	0.191	0.000242718678703213	3	Hpcal4	denMarkers_seurat
609	4.73856525556579e-08	0.268217247588385	0.84	0.759	0.000637194869915932	3	Rpl4	denMarkers_seurat
610	7.2370363675361e-08	0.29059526763054	0.707	0.624	0.000973164280342579	3	Arf3	denMarkers_seurat
611	4.59935241025619e-07	0.332640589559449	0.293	0.196	0.00618474918607149	3	Psd	denMarkers_seurat
612	8.98229779120972e-76	1.34698114969163	0.631	0.103	1.20784958398397e-71	4	Lars2	denMarkers_seurat
613	5.28010235298224e-68	1.42944330988361	0.723	0.165	7.10015363405522e-64	4	Cmss1	denMarkers_seurat
614	1.52718732209111e-26	1.00537942536953	0.485	0.152	2.05360879201591e-22	4	Camk1d	denMarkers_seurat
615	3.67555513060023e-25	0.727452636626597	0.315	0.068	4.94251898411813e-21	4	Hexb	denMarkers_seurat
616	5.90988612008311e-21	0.368058649120714	0.192	0.029	7.94702386567576e-17	4	Gm26561	denMarkers_seurat
617	1.18366739888921e-19	0.274372609412309	0.177	0.026	1.59167755128632e-15	4	Gm15564	denMarkers_seurat
618	2.26284792076479e-19	0.370310849686543	0.192	0.032	3.04285159905241e-15	4	Mir6236	denMarkers_seurat
619	2.47241287416056e-10	0.296149521108962	0.162	0.041	3.32465359188371e-06	4	Cdk8	denMarkers_seurat
620	1.00199144921575e-06	0.369613087709886	0.269	0.126	0.0134737790176041	4	Gphn	denMarkers_seurat
621	7.94726872868369e-06	-0.257980536735972	0.192	0.404	0.10686692259461	4	Nsg2	denMarkers_seurat
622	2.03406477193808e-05	-0.27392978782391	0.192	0.39	0.273520689882514	4	Itm2c	denMarkers_seurat
623	4.02613650879387e-05	-0.280067059483572	0.131	0.296	0.541394576337512	4	Ociad1	denMarkers_seurat
624	5.39062978536778e-05	-0.26362247133727	0.146	0.325	0.724877987238406	4	Jph4	denMarkers_seurat
625	6.01060046162413e-05	-0.357197892571979	0.162	0.327	0.808245444074596	4	Kalrn	denMarkers_seurat
626	0.000155685920204734	-0.512336623317733	0.1	0.249	1	4	Plp1	denMarkers_seurat
627	0.000189344717244993	-0.355630164797992	0.185	0.351	1	4	Slc1a2	denMarkers_seurat
628	0.000266863866854872	-0.31309173086486	0.977	0.945	1	4	Ppp3ca	denMarkers_seurat
629	0.000686562613757371	-0.288271384101224	0.277	0.436	1	4	Dlgap1	denMarkers_seurat
630	0.00276815315613963	-0.346378220099624	0.138	0.252	1	4	Lrrtm4	denMarkers_seurat
631	9.48614281886368e-112	1.4017613125011	1	0.977	1.27351467343245e-107	NA	Crybb1	epiComp
632	3.10185375328739e-104	1.7528265256835	0.998	0.841	4.16423866378832e-100	NA	Cryga	epiComp
633	1.45743858921095e-103	1.18527246862522	1	1	1.95661130601569e-99	NA	Crybb3	epiComp
634	2.27233522595605e-101	1.58938126836289	0.998	0.89	3.050610040846e-97	NA	Cryge	epiComp
635	2.93960363184887e-100	1.55317535852408	0.998	0.841	3.94641787575711e-96	NA	Cryba4	epiComp
636	8.88803749992893e-96	1.88117212110824	0.987	0.72	1.19321903436546e-91	NA	Crygd	epiComp
637	1.29513279454581e-86	0.838653421115181	1	1	1.73871577667774e-82	NA	Cryba1	epiComp
638	2.4453383125695e-86	1.25539465751362	1	0.873	3.28286668462455e-82	NA	Cryba2	epiComp
639	8.22807382870836e-82	1.70918055614589	0.944	0.587	1.1046189115041e-77	NA	Crygb	epiComp
640	7.66245908862156e-81	1.39943211679339	0.982	0.783	1.02868513264744e-76	NA	Mip	epiComp
641	3.43336362122207e-80	1.15381267617745	0.996	0.844	4.60929066149063e-76	NA	Crygn	epiComp
642	5.389029277419e-76	1.43030341102078	0.969	0.624	7.234771804935e-72	NA	Capn3	epiComp
643	7.59891546703172e-68	1.16677416061766	0.93	0.552	1.02015440144901e-63	NA	Crygc	epiComp
644	6.67769575249565e-64	1.45427202153056	0.861	0.422	8.96480654772541e-60	NA	Crygf	epiComp
645	9.4346385610995e-59	1.26405873897444	1	0.991	1.26660022682761e-54	NA	Malat1	epiComp
646	1.13914214474462e-55	0.601100553919232	1	0.997	1.52929832931965e-51	NA	Cryaa	epiComp
647	3.76410402747625e-51	1.04073428137734	0.904	0.566	5.05330965688686e-47	NA	Lim2	epiComp
648	8.26988116660676e-33	0.616496198004079	0.478	0.087	1.11023154661696e-28	NA	Pla2g7	epiComp
649	2.9261882781062e-29	0.677523445596105	0.601	0.231	3.92840776335757e-25	NA	Timeless	epiComp
650	4.34549197630083e-28	0.630445743727119	0.596	0.223	5.83382297818386e-24	NA	Sptbn1	epiComp
651	1.20350617484853e-23	-0.614421841031395	0.368	0.679	1.61570703973415e-19	NA	Ccnd2	epiComp
652	7.66986701396989e-23	0.548790418051259	0.572	0.246	1.02967964662546e-18	NA	Caprin2	epiComp
653	2.3729237903257e-21	-0.593811826695963	0.742	0.89	3.18565018851226e-17	NA	Cdkn1c	epiComp
654	3.93321024410173e-20	-0.508290677156008	0.296	0.59	5.28033475270657e-16	NA	Mdk	epiComp
655	5.74689996974522e-20	-0.480155044900396	0.825	0.942	7.71521320938296e-16	NA	Hsp90ab1	epiComp
656	5.63061043679477e-17	0.292019607754713	0.244	0.029	7.55909451139698e-13	NA	Bfsp1	epiComp
657	8.03909756946147e-17	-0.438196599086203	0.823	0.925	1.0792488487002e-12	NA	Rpl4	epiComp
658	3.08470978494785e-16	-0.438421458039415	0.726	0.873	4.14122288629248e-12	NA	Rps5	epiComp
659	3.22963913387073e-15	0.369889968091474	0.238	0.038	4.33579053722145e-11	NA	Lsamp	epiComp
660	4.73791911582846e-15	0.35437607595653	0.415	0.159	6.3606564129997e-11	NA	Bfsp2	epiComp
661	6.74578699111443e-15	0.3734925552353	0.61	0.338	9.05621903557112e-11	NA	Cd24a	epiComp
662	7.8291811083359e-15	-0.416720694970938	0.222	0.474	1.05106756379409e-10	NA	Tmsb4x	epiComp
663	1.10590062850269e-14	-0.424469919028725	0.684	0.844	1.48467159376486e-10	NA	Actb	epiComp
664	4.93031215464e-14	-0.426273578892578	0.635	0.835	6.6189440676042e-10	NA	mt-Nd1	epiComp
665	5.28108045856059e-13	-0.423467073865123	0.543	0.74	7.08985051561759e-09	NA	Tubb5	epiComp
666	5.58557466802292e-13	-0.458692603724325	0.52	0.717	7.49863399182078e-09	NA	Ncl	epiComp
667	7.91552816704318e-12	-0.396554239219623	0.377	0.592	1.06265965642555e-07	NA	Ctnnb1	epiComp
668	1.37048691945602e-11	-0.334876476008046	0.141	0.335	1.83987868936971e-07	NA	Pax6	epiComp
669	1.87336866000895e-11	0.331340419224702	0.955	0.841	2.51499742606201e-07	NA	Gja8	epiComp
670	4.82017218006982e-11	-0.318531083337382	0.209	0.416	6.47108115174373e-07	NA	Hnrnpm	epiComp
671	5.84760976551458e-11	-0.408327820234147	0.709	0.829	7.85041611020333e-07	NA	mt-Cytb	epiComp
672	6.2579727825695e-11	-0.350454966820805	0.332	0.552	8.40132846059955e-07	NA	Cnbp	epiComp
673	6.96409938872786e-11	-0.374635145218207	0.388	0.595	9.34930342936715e-07	NA	Hnrnpab	epiComp
674	8.24677758435945e-11	0.331482598690757	0.475	0.254	1.10712989070026e-06	NA	Sptan1	epiComp
675	9.1052241980951e-11	-0.3202854670094	0.13	0.312	1.22237634859427e-06	NA	Atp1b3	epiComp
676	9.8272048754058e-11	0.286124098728662	0.368	0.159	1.31930225452323e-06	NA	Vit	epiComp
677	1.25741956687548e-10	-0.33925872064586	0.283	0.491	1.68808576853033e-06	NA	Npm1	epiComp
678	1.58696072345616e-10	-0.310188124875566	0.217	0.428	2.1304947712399e-06	NA	Cdk4	epiComp
679	1.84722166458105e-10	-0.359302117468739	0.531	0.725	2.47989508470006e-06	NA	Rps3	epiComp
680	2.07540791148045e-10	-0.425704585802738	0.888	0.951	2.78623512116251e-06	NA	mt-Rnr2	epiComp
681	2.67925419039405e-10	-0.354730050400889	0.48	0.665	3.59689875060401e-06	NA	Fus	epiComp
682	3.45260675893829e-10	-0.375857721112778	0.594	0.763	4.63512457387465e-06	NA	Hnrnpa2b1	epiComp
683	4.76094419566003e-10	0.250239664312397	0.298	0.113	6.3915675826736e-06	NA	Chrng	epiComp
684	4.90172461598307e-10	0.253159584994343	0.289	0.11	6.58056529695727e-06	NA	Gja3	epiComp
685	6.29401406838331e-10	0.257732929165874	0.336	0.145	8.44971388680459e-06	NA	Tdrd7	epiComp
686	8.5136425930343e-10	0.333345763110322	0.605	0.396	1.14295651811485e-05	NA	Sfrp1	epiComp
687	1.20944233826092e-09	-0.309582254156742	0.202	0.387	1.62367633911528e-05	NA	Hnrnpa0	epiComp
688	1.5052623470465e-09	-0.355167862345593	0.641	0.772	2.02081470090992e-05	NA	Rpl13a	epiComp
689	2.19731384739282e-09	-0.316406474206666	0.383	0.584	2.94989384012486e-05	NA	mt-Nd2	epiComp
690	6.63414765420563e-09	-0.275907644630916	0.213	0.396	8.90634322577106e-05	NA	Ccnd1	epiComp
691	6.79508344288377e-09	-0.355437866372309	0.527	0.685	9.12239952207146e-05	NA	Rpl8	epiComp
692	1.14548691177323e-08	0.250555327092827	0.316	0.142	0.000153781617905555	NA	Gss	epiComp
693	1.22862452604707e-08	0.291180551763525	0.352	0.173	0.00016494284262182	NA	Ddx26b	epiComp
694	1.47887447950326e-08	-0.334692955088547	0.475	0.653	0.000198538898873313	NA	Serbp1	epiComp
695	9.30548250131194e-08	-0.256496814227827	0.123	0.266	0.00124926102580113	NA	Grb10	epiComp
696	9.67393834539088e-08	-0.270056357024277	0.26	0.431	0.00129872622286873	NA	Hspa5	epiComp
697	1.26161803983123e-07	-0.316550393875372	0.54	0.685	0.00169372221847342	NA	Gnb2l1	epiComp
698	1.58181547398529e-07	-0.260124267768314	0.249	0.419	0.00212358727382525	NA	Sfpq	epiComp
699	2.2534522884877e-07	-0.260562231112465	0.202	0.361	0.00302525969729473	NA	Fkbp4	epiComp
700	7.37620557399742e-07	-0.278364583134152	0.289	0.451	0.00990255598309154	NA	Marcks	epiComp
701	8.57504222396601e-07	-0.254081526326394	0.197	0.344	0.0115119941856744	NA	Snrpd3	epiComp
702	9.79549721230201e-07	-0.268121651191568	0.377	0.538	0.0131504550075155	NA	Rps14	epiComp
703	1.2449343677442e-06	-0.273671065302024	0.487	0.633	0.016713243886966	NA	Ybx1	epiComp
704	2.07452263040696e-06	0.261032254553285	0.794	0.702	0.0278504663132135	NA	Igf2	epiComp
705	4.51430460704462e-06	-0.251859882163295	0.238	0.373	0.060604539349574	NA	Sub1	epiComp
706	8.04709178161068e-06	0.254189509658962	0.603	0.465	0.108032207168123	NA	Nap1l4	epiComp
707	2.5110699132264e-05	-0.252813622500296	0.285	0.41	0.337111135850645	NA	Cryab	epiComp
708	0.000617967019083752	0.270704213696685	0.334	0.231	1	NA	Cmss1	epiComp
709	0.00129366112057822	-0.296598144476769	0.498	0.572	1	NA	Hbb-y	epiComp
710	0.00502556187285888	-0.336524328889528	0.659	0.682	1	NA	Aldh1a1	epiComp
711	0.00577069835645515	-0.258977659111672	0.525	0.61	1	NA	mt-Rnr1	epiComp
712	4.24790911257422e-168	1.09836414993671	0.698	0.182	5.70281798363089e-164	0	Col1a2	eyeMarkers_seurat
713	1.53705570866899e-103	0.57598061800886	0.378	0.059	2.06349728888811e-99	0	Dkk2	eyeMarkers_seurat
714	1.22472268229963e-78	0.442315887065255	0.307	0.051	1.64419020098725e-74	0	Tfap2b	eyeMarkers_seurat
715	3.28848886670106e-66	0.3749855581048	0.285	0.053	4.41479630354617e-62	0	Col1a1	eyeMarkers_seurat
716	1.44167546689114e-65	0.3924627095408	0.288	0.055	1.93544931430136e-61	0	Twist1	eyeMarkers_seurat
717	2.11609649264419e-60	0.386017760365324	0.285	0.059	2.84085954137483e-56	0	Prrx1	eyeMarkers_seurat
718	4.67252446262122e-53	0.897798276085765	0.799	0.601	6.27286409106898e-49	0	Hbb-y	eyeMarkers_seurat
719	2.86004639417194e-48	0.340595550372427	0.286	0.075	3.83961228417582e-44	0	Anxa2	eyeMarkers_seurat
720	4.73273590341597e-47	0.490804864667464	0.519	0.245	6.35369795033594e-43	0	Igfbp4	eyeMarkers_seurat
721	9.09387756251039e-45	0.475427433458373	0.528	0.256	1.22085306276702e-40	0	Fbn2	eyeMarkers_seurat
722	1.33738932803717e-42	0.257224787863502	0.184	0.033	1.7954451728899e-38	0	Pitx2	eyeMarkers_seurat
723	1.84396455149293e-34	0.683938574758567	0.47	0.249	2.47552241037926e-30	0	Hbb-bs	eyeMarkers_seurat
724	9.15143313424603e-33	0.297671495318059	0.272	0.094	1.22857989827253e-28	0	Fn1	eyeMarkers_seurat
725	6.19234877361044e-32	0.273340951302911	0.278	0.098	8.31322822857201e-28	0	Dpysl3	eyeMarkers_seurat
726	2.71373775012622e-30	0.313340142854636	0.305	0.122	3.64319292954445e-26	0	Col3a1	eyeMarkers_seurat
727	5.26502620001252e-26	0.329305778277058	0.381	0.192	7.06829767351681e-22	0	Tpm1	eyeMarkers_seurat
728	2.68992126869758e-25	0.393294017485506	0.388	0.201	3.61121930322649e-21	0	Hba-x	eyeMarkers_seurat
729	3.31384363144328e-25	0.331128325232432	0.934	0.863	4.44883507521261e-21	0	Actb	eyeMarkers_seurat
730	3.40789547404647e-19	0.29016350528216	0.413	0.245	4.57509967390739e-15	0	Tcf4	eyeMarkers_seurat
731	3.1692564923989e-17	0.269877414929997	0.318	0.176	4.25472684104552e-13	0	Lgals1	eyeMarkers_seurat
732	1.11327990655091e-16	0.429398475421676	0.372	0.224	1.4945782745446e-12	0	Hbb-bt	eyeMarkers_seurat
733	2.94876640908855e-15	0.279098968801975	0.772	0.671	3.95871890420138e-11	0	Mdk	eyeMarkers_seurat
734	5.73598154138251e-15	0.304840430882243	0.696	0.592	7.70055521930601e-11	0	Igf2	eyeMarkers_seurat
735	6.29923663068295e-15	0.308378302642598	0.309	0.179	8.45672517669187e-11	0	Hba-a1	eyeMarkers_seurat
736	1.6017045757656e-14	0.311090961889973	0.44	0.304	2.15028839296532e-10	0	Nrep	eyeMarkers_seurat
737	2.33610838345618e-14	0.271907276277438	0.962	0.929	3.13622550478992e-10	0	mt-Rnr2	eyeMarkers_seurat
738	1.10092214751553e-12	0.285096802547437	0.653	0.546	1.4779879830396e-08	0	Marcks	eyeMarkers_seurat
739	7.62795348749276e-10	0.267171945938918	0.372	0.269	1.0240527556959e-05	0	Fstl1	eyeMarkers_seurat
740	2.04516232588384e-307	1.83220830038015	0.93	0.162	2.74563042249905e-303	1	Crygc	eyeMarkers_seurat
741	1.11547139147882e-294	2.20010354301695	0.969	0.228	1.49752034306031e-290	1	Capn3	eyeMarkers_seurat
742	2.12870725934464e-294	1.92537233141223	0.861	0.126	2.85778949567018e-290	1	Crygf	eyeMarkers_seurat
743	1.66632127804095e-287	2.72459725860042	0.987	0.301	2.23703631576998e-283	1	Crygd	eyeMarkers_seurat
744	3.11043852341947e-287	2.36548470726738	1	0.323	4.17576371769064e-283	1	Cryba2	eyeMarkers_seurat
745	9.72978563587803e-284	2.63951272856972	0.998	0.357	1.30622372161663e-279	1	Cryba4	eyeMarkers_seurat
746	3.33712340231227e-280	1.7384869124655	0.904	0.162	4.48008816760422e-276	1	Lim2	eyeMarkers_seurat
747	2.3790564974879e-278	2.80248935355119	0.998	0.382	3.1938833478775e-274	1	Cryga	eyeMarkers_seurat
748	4.4667605266816e-277	2.37012881281949	0.944	0.244	5.99662600707004e-273	1	Crygb	eyeMarkers_seurat
749	4.05164965964252e-276	2.24698999086508	0.996	0.343	5.43933966807009e-272	1	Crygn	eyeMarkers_seurat
750	5.47820687641233e-274	2.30862398084749	0.982	0.308	7.35449273158355e-270	1	Mip	eyeMarkers_seurat
751	3.70920868899206e-273	2.74221993630739	0.998	0.409	4.97961266497184e-269	1	Cryge	eyeMarkers_seurat
752	1.67832729012798e-267	2.87138510516916	1	0.484	2.25315438699682e-263	1	Crybb1	eyeMarkers_seurat
753	1.47770064759792e-243	2.98525615486656	1	0.711	1.98381311940021e-239	1	Crybb3	eyeMarkers_seurat
754	6.2155532519636e-239	2.61408086474464	1	0.704	8.34438024076113e-235	1	Cryba1	eyeMarkers_seurat
755	1.22424798037226e-230	2.54799529148138	1	0.655	1.64355291364976e-226	1	Cryaa	eyeMarkers_seurat
756	5.8924083809285e-226	1.62265137160239	0.955	0.27	7.91055825139651e-222	1	Gja8	eyeMarkers_seurat
757	1.18653869369304e-191	0.702154648327157	0.478	0.029	1.5929281962829e-187	1	Pla2g7	eyeMarkers_seurat
758	1.00613553902333e-188	2.14697264726067	1	0.934	1.35073696113882e-184	1	Malat1	eyeMarkers_seurat
759	5.68354993325627e-164	0.794140228998345	0.572	0.077	7.63016578539655e-160	1	Caprin2	eyeMarkers_seurat
760	1.81734061501365e-153	0.778756818348878	0.626	0.106	2.43977977565582e-149	1	Maf	eyeMarkers_seurat
761	6.55601859387762e-142	0.959282086734028	0.733	0.185	8.80145496228071e-138	1	Igfbp7	eyeMarkers_seurat
762	1.42621230635843e-130	0.823802543966519	0.601	0.126	1.9146900212862e-126	1	Timeless	eyeMarkers_seurat
763	4.30003372439395e-127	0.523158189934664	0.415	0.044	5.77279527499887e-123	1	Bfsp2	eyeMarkers_seurat
764	2.69085579487537e-111	0.666730200614767	0.543	0.11	3.61247390462018e-107	1	Crim1	eyeMarkers_seurat
765	7.78520401373635e-110	0.470259031658734	0.368	0.04	1.04516363884411e-105	1	Vit	eyeMarkers_seurat
766	2.36156004152188e-105	0.325597802103429	0.244	0.01	3.17039435574312e-101	1	Bfsp1	eyeMarkers_seurat
767	1.56377495662093e-102	0.43164479432735	0.345	0.038	2.0993678792636e-98	1	Ell2	eyeMarkers_seurat
768	4.74996815108931e-101	0.376527479751097	0.289	0.023	6.3768322428374e-97	1	Gja3	eyeMarkers_seurat
769	4.45162784885485e-98	0.41190196291213	0.336	0.038	5.97631038708764e-94	1	Tdrd7	eyeMarkers_seurat
770	1.67512191172789e-95	0.384553920579591	0.298	0.028	2.2488511664947e-91	1	Chrng	eyeMarkers_seurat
771	1.0177293840991e-94	0.710949413593243	0.596	0.171	1.36630169815305e-90	1	Sptbn1	eyeMarkers_seurat
772	3.78477664443544e-94	0.331578019826147	0.253	0.017	5.08106264515458e-90	1	Gje1	eyeMarkers_seurat
773	6.50188921295015e-89	0.356952269221433	0.28	0.027	8.72878626838557e-85	1	Tmem40	eyeMarkers_seurat
774	1.02038104523319e-85	0.430845141567449	0.377	0.061	1.36986155322555e-81	1	Prox1	eyeMarkers_seurat
775	1.86044279909787e-83	0.606022780626647	0.59	0.176	2.49764445778888e-79	1	Mgarp	eyeMarkers_seurat
776	1.08776088565725e-79	0.46045809558939	0.352	0.058	1.46031898899486e-75	1	Ddx26b	eyeMarkers_seurat
777	3.64041254575784e-78	0.424993913667234	0.368	0.065	4.8872538426799e-74	1	Grifin	eyeMarkers_seurat
778	8.43833964370073e-78	0.618175137101727	0.61	0.206	1.13284709716682e-73	1	Cd24a	eyeMarkers_seurat
779	1.5812399372691e-74	0.394152319066392	0.316	0.049	2.12281461578376e-70	1	Gss	eyeMarkers_seurat
780	9.89345429933571e-73	0.336290316017112	0.256	0.029	1.32819623968582e-68	1	Ednrb	eyeMarkers_seurat
781	1.45717306128879e-72	0.627568310907912	0.605	0.214	1.9562548347802e-68	1	Sfrp1	eyeMarkers_seurat
782	1.46978484771171e-72	0.317151261163458	0.244	0.026	1.97318615805297e-68	1	Adamts18	eyeMarkers_seurat
783	7.76353155244369e-72	0.255140529541866	0.195	0.013	1.04225411091557e-67	1	Pgam2	eyeMarkers_seurat
784	6.41766740342914e-71	0.369808549655018	0.323	0.054	8.61571848910362e-67	1	Rbm24	eyeMarkers_seurat
785	8.36226175628824e-71	0.384673516385955	0.238	0.025	1.1226336407817e-66	1	Lsamp	eyeMarkers_seurat
786	3.62230437807721e-70	0.318632544439928	0.287	0.041	4.86294362756866e-66	1	Crygs	eyeMarkers_seurat
787	1.32932483093276e-67	0.614341936619038	0.603	0.225	1.78461858552724e-63	1	Celf1	eyeMarkers_seurat
788	8.34311645212991e-67	0.506637878860802	0.504	0.153	1.12006338369844e-62	1	Nufip2	eyeMarkers_seurat
789	2.10626840276327e-66	0.596917701235544	0.603	0.226	2.8276653307097e-62	1	Nap1l4	eyeMarkers_seurat
790	3.5602839179715e-65	0.50809635993739	0.511	0.159	4.77968115987674e-61	1	Col4a1	eyeMarkers_seurat
791	8.52849336451819e-61	0.357107281045036	0.321	0.064	1.14495023418657e-56	1	Rasl11b	eyeMarkers_seurat
792	1.42485316060335e-58	0.49260601076818	0.475	0.152	1.91286536810999e-54	1	Sptan1	eyeMarkers_seurat
793	1.02178741266711e-57	0.367421140207958	0.298	0.058	1.37174960150559e-53	1	Dst	eyeMarkers_seurat
794	1.73740264037904e-56	0.303691814142596	0.267	0.046	2.33246304470887e-52	1	Pla2g16	eyeMarkers_seurat
795	1.55639758966318e-53	0.381958986920303	0.332	0.079	2.08946376412282e-49	1	Mafg	eyeMarkers_seurat
796	6.72093575821994e-49	0.268818687746051	0.229	0.039	9.02285625541027e-45	1	Snhg12	eyeMarkers_seurat
797	1.90197847625166e-46	0.308652548586237	0.265	0.057	2.55340610436786e-42	1	Herc4	eyeMarkers_seurat
798	2.6032105870906e-46	0.254932198127658	0.202	0.031	3.49481021316912e-42	1	Nrcam	eyeMarkers_seurat
799	2.10732862815568e-45	0.304253164429553	0.249	0.052	2.829088683299e-41	1	Epb4.1l4a	eyeMarkers_seurat
800	6.49681382776824e-45	0.680050243382184	0.944	0.815	8.72197256377887e-41	1	H19	eyeMarkers_seurat
801	3.20161534670099e-39	0.255826607672198	0.229	0.05	4.29816860294608e-35	1	Rilpl1	eyeMarkers_seurat
802	1.74123336785233e-38	0.324623283334947	0.276	0.074	2.33760579634175e-34	1	Ptpru	eyeMarkers_seurat
803	5.80522202931649e-37	0.296430345194001	0.336	0.106	7.79351057435739e-33	1	Nid1	eyeMarkers_seurat
804	1.00174369555893e-34	0.333924552391355	0.392	0.148	1.34484091128787e-30	1	Ezr	eyeMarkers_seurat
805	6.42907741338993e-32	0.467554936575803	0.794	0.582	8.63103642747598e-28	1	Igf2	eyeMarkers_seurat
806	3.58882353262962e-29	0.250189862556629	0.285	0.093	4.81799559255527e-25	1	Cryab	eyeMarkers_seurat
807	1.60635240321597e-28	0.30997331756489	0.35	0.138	2.15652810131744e-24	1	Clu	eyeMarkers_seurat
808	3.38337919918109e-27	0.252554544514389	0.226	0.067	4.54218657490061e-23	1	Nhs	eyeMarkers_seurat
809	1.63554661053705e-21	0.269062526962546	0.278	0.112	2.19572132464599e-17	1	Ank2	eyeMarkers_seurat
810	1.83586926836181e-20	0.365655604199815	0.639	0.442	2.46465449277573e-16	1	Sparc	eyeMarkers_seurat
811	1.91347736992541e-17	0.310933454719499	0.516	0.322	2.56884336912486e-13	1	Pdia6	eyeMarkers_seurat
812	1.29968387939715e-12	0.273780395107552	0.628	0.467	1.74482560809068e-08	1	Scd2	eyeMarkers_seurat
813	9.51868164703194e-108	0.474036164220581	0.351	0.036	1.27788301111404e-103	2	Vax2	eyeMarkers_seurat
814	8.37612576763465e-86	0.658302327993406	0.544	0.149	1.12449488430495e-81	2	Col9a1	eyeMarkers_seurat
815	3.39111404310229e-64	0.697504714280025	0.686	0.303	4.55257060286482e-60	2	Sfrp2	eyeMarkers_seurat
816	5.46581452013653e-45	0.395334119281659	0.419	0.137	7.33785599328329e-41	2	Zic1	eyeMarkers_seurat
817	1.97339400683441e-44	0.403306477385234	0.385	0.123	2.64928145417519e-40	2	Nr2f1	eyeMarkers_seurat
818	9.29053247189639e-43	0.326537423185537	0.257	0.058	1.24725398435209e-38	2	Aldh1a3	eyeMarkers_seurat
819	3.59541420574765e-40	0.454346683417906	0.396	0.143	4.82684357121622e-36	2	Tenm3	eyeMarkers_seurat
820	1.06383912141308e-37	0.331004443535066	0.323	0.1	1.42820402049706e-33	2	Rmst	eyeMarkers_seurat
821	3.3737704100852e-31	0.385446262115359	0.508	0.246	4.52928677553938e-27	2	Pax6	eyeMarkers_seurat
822	2.14296562536051e-29	0.319030582614008	0.349	0.135	2.87693135204649e-25	2	Six6	eyeMarkers_seurat
823	2.77358662237251e-29	0.316457386305479	0.392	0.163	3.7235400405351e-25	2	Ptn	eyeMarkers_seurat
824	1.11695151077639e-22	0.298182349900275	0.522	0.28	1.4995074032173e-18	2	Grb10	eyeMarkers_seurat
825	1.63672592710419e-20	0.362702890079568	0.547	0.326	2.19730455713738e-16	2	Ccnd1	eyeMarkers_seurat
826	2.63039787165659e-17	0.28376316955519	0.396	0.214	3.53130914269897e-13	2	Erdr1	eyeMarkers_seurat
827	1.41462335018174e-16	0.305528103683715	0.679	0.497	1.89913184761899e-12	2	Rplp0	eyeMarkers_seurat
828	8.77350730215147e-16	0.281614600047179	0.592	0.388	1.17784335531383e-11	2	Nasp	eyeMarkers_seurat
829	3.48651379148757e-15	0.264868646120599	0.503	0.311	4.68064476507207e-11	2	Sox11	eyeMarkers_seurat
830	5.29141202975405e-15	0.257923438879737	0.973	0.922	7.10372064994481e-11	2	Rpl4	eyeMarkers_seurat
831	2.71645866681246e-14	0.287634608742001	0.513	0.334	3.64684576019572e-10	2	Tsc22d1	eyeMarkers_seurat
832	7.37792791437341e-14	0.250390869365801	0.469	0.288	9.9048682250463e-10	2	Mest	eyeMarkers_seurat
833	7.77184872624245e-14	0.259032700441728	0.508	0.324	1.04337069149805e-09	2	Top2a	eyeMarkers_seurat
834	2.43063011013794e-99	1.40606359226555	0.997	0.668	3.26312092286018e-95	3	Cryaa	eyeMarkers_seurat
835	8.20638541186066e-92	1.0707181141141	0.841	0.312	1.10170724154229e-87	3	Gja8	eyeMarkers_seurat
836	5.90037756541431e-87	1.1338295243581	1	0.715	7.92125688156871e-83	3	Cryba1	eyeMarkers_seurat
837	1.25350612283919e-83	0.902767678872286	1	0.722	1.68283196991161e-79	3	Crybb3	eyeMarkers_seurat
838	1.05100182341205e-75	0.578859389957139	0.977	0.507	1.41096994793068e-71	3	Crybb1	eyeMarkers_seurat
839	2.73137906218253e-70	0.536856404686235	0.41	0.084	3.66687639098004e-66	3	Cryab	eyeMarkers_seurat
840	1.9951777114178e-65	0.887206813713422	0.89	0.607	2.6785260775784e-61	3	Cdkn1c	eyeMarkers_seurat
841	2.70432872192866e-61	0.953896972133847	0.954	0.819	3.63056130918922e-57	3	H19	eyeMarkers_seurat
842	6.25063215724192e-59	0.466553831211949	0.873	0.366	8.39147367109728e-55	3	Cryba2	eyeMarkers_seurat
843	7.03237920291884e-53	0.631562557486129	0.601	0.223	9.44096907991854e-49	3	Igfbp7	eyeMarkers_seurat
844	1.87226630059338e-52	0.51270832193398	0.844	0.388	2.51351750854662e-48	3	Crygn	eyeMarkers_seurat
845	1.58700492542214e-49	0.289634850909045	0.89	0.446	2.13055411237922e-45	3	Cryge	eyeMarkers_seurat
846	2.60485747663439e-45	0.443213045956475	0.462	0.148	3.49702116238167e-41	3	Maf	eyeMarkers_seurat
847	4.98107474747217e-45	0.276448338461834	0.841	0.403	6.68709284848139e-41	3	Cryba4	eyeMarkers_seurat
848	1.82863486357206e-42	0.614151502982105	0.679	0.341	2.45494230434549e-38	3	Ccnd2	eyeMarkers_seurat
849	2.11230080834001e-41	0.379762638913046	0.324	0.082	2.83576383519647e-37	3	Grifin	eyeMarkers_seurat
850	7.58386656941175e-40	0.474263495552357	0.517	0.202	1.01813408694353e-35	3	Mgarp	eyeMarkers_seurat
851	2.0372048014597e-39	0.262702755125918	0.783	0.361	2.73494744595965e-35	3	Mip	eyeMarkers_seurat
852	3.42155784224581e-37	0.308464034214153	0.283	0.07	4.593441403215e-33	3	Rbm24	eyeMarkers_seurat
853	5.90049025260481e-35	0.318107775803156	0.991	0.938	7.92140816412196e-31	3	Malat1	eyeMarkers_seurat
854	4.15893449945752e-33	0.396321025973667	0.344	0.113	5.58336956552171e-29	3	Nid1	eyeMarkers_seurat
855	2.75592241465141e-30	0.296879734429557	0.566	0.236	3.69982584166952e-26	3	Lim2	eyeMarkers_seurat
856	1.37832349617121e-29	0.321771981735629	0.286	0.086	1.85039929360985e-25	3	Prox1	eyeMarkers_seurat
857	8.36452148383316e-29	0.343251709146081	0.39	0.148	1.1229370092046e-24	3	Crim1	eyeMarkers_seurat
858	2.48791555864592e-26	0.403100266016069	0.517	0.251	3.34002663748214e-22	3	Celf1	eyeMarkers_seurat
859	2.41316547633629e-25	0.467393547877105	0.769	0.565	3.23967465198147e-21	3	Vim	eyeMarkers_seurat
860	2.00607878171396e-24	0.319386490170678	0.382	0.159	2.69316076445099e-20	3	Ezr	eyeMarkers_seurat
861	4.80677927297619e-19	0.309338336172475	0.312	0.134	6.45310117397054e-15	3	Atp1b3	eyeMarkers_seurat
862	8.88843622703231e-19	0.389615111966123	0.549	0.338	1.19327256347909e-14	3	Nap1l1	eyeMarkers_seurat
863	1.34079666558839e-15	0.26878527916771	0.465	0.259	1.80001952355242e-11	3	Nap1l4	eyeMarkers_seurat
864	1.35340917292684e-14	0.305547415358758	0.413	0.23	1.81695181465428e-10	3	Cadm1	eyeMarkers_seurat
865	1.90100874534585e-12	0.254666584649034	0.355	0.194	2.55210424062681e-08	3	Col4a1	eyeMarkers_seurat
866	1.85693511688189e-166	1.48993029116571	0.875	0.221	2.49293539441393e-162	4	Pmel	eyeMarkers_seurat
867	1.84400091808085e-162	1.17866595513139	0.78	0.147	2.47557123252355e-158	4	Trpm1	eyeMarkers_seurat
868	1.69783480222374e-87	0.586749296755911	0.42	0.063	2.27934322198537e-83	4	Gpnmb	eyeMarkers_seurat
869	3.84905422709427e-84	0.512254152651097	0.39	0.055	5.16735529987406e-80	4	Slc38a8	eyeMarkers_seurat
870	1.91727351826051e-83	0.610203715726304	0.475	0.088	2.57393969826473e-79	4	Dct	eyeMarkers_seurat
871	6.04427365679176e-57	0.634691801914233	0.569	0.183	8.11443738424294e-53	4	Apoe	eyeMarkers_seurat
872	1.91845900030218e-45	0.251030066188341	0.18	0.019	2.57553120790568e-41	4	Tyr	eyeMarkers_seurat
873	2.95361138691233e-40	0.292256387471335	0.258	0.049	3.96522328692981e-36	4	Krt18	eyeMarkers_seurat
874	6.45848120745975e-40	0.256635882448427	0.18	0.023	8.67051102101471e-36	4	Tyrp1	eyeMarkers_seurat
875	1.99610643958577e-34	0.467727083972004	0.475	0.181	2.67977289514389e-30	4	Gja1	eyeMarkers_seurat
876	4.05954839359368e-32	0.39449469867424	0.369	0.119	5.44994371839951e-28	4	Igfbp5	eyeMarkers_seurat
877	1.7005723254449e-29	0.250507445265803	0.203	0.042	2.28301834690977e-25	4	Otx2	eyeMarkers_seurat
878	3.43608002568445e-23	0.266080862653251	0.227	0.064	4.61293743448137e-19	4	Spon1	eyeMarkers_seurat
879	2.98949207191414e-17	0.322501821321379	0.461	0.239	4.01339310654474e-13	4	Rbp1	eyeMarkers_seurat
880	8.18711773332521e-17	0.317577327785345	0.532	0.29	1.09912055569891e-12	4	Fbn2	eyeMarkers_seurat
881	2.11619821021881e-10	0.283734231261047	0.39	0.24	2.84099609721875e-06	4	Aldoa	eyeMarkers_seurat
882	4.972717849389e-10	0.279713779363544	0.793	0.667	6.67587371280473e-06	4	mt-Nd4	eyeMarkers_seurat
883	6.70828092110935e-10	0.2887497321375	0.908	0.811	9.00586713658931e-06	4	mt-Nd1	eyeMarkers_seurat
884	1.73303511437795e-09	0.272075439814454	0.881	0.823	2.3265996410524e-05	4	mt-Cytb	eyeMarkers_seurat
885	6.08372943413685e-09	0.283338093242443	0.58	0.424	8.16740676532872e-05	4	Hspa5	eyeMarkers_seurat
886	4.46309486770649e-07	0.25422776614739	0.512	0.378	0.00599170485989596	4	Ttc3	eyeMarkers_seurat
887	3.31456417732485e-06	0.255970807458612	0.956	0.934	0.0444980240805861	4	mt-Rnr2	eyeMarkers_seurat
888	7.1559189995218e-177	2.42923595543035	1	0.523	9.60682125685802e-173	5	Aldh1a1	eyeMarkers_seurat
889	1.07362201176442e-57	0.373277515770377	0.3	0.046	1.44133755079374e-53	5	Unc5b	eyeMarkers_seurat
890	4.42518483395866e-31	0.341750714807665	0.343	0.104	5.9408106395895e-27	5	Efnb2	eyeMarkers_seurat
891	1.11590221683987e-29	0.368692192889521	0.357	0.116	1.49809872610753e-25	5	Wfdc1	eyeMarkers_seurat
892	2.58574383396047e-28	0.257513769860848	0.23	0.053	3.47136109709193e-24	5	Col9a2	eyeMarkers_seurat
893	9.33073140850485e-23	0.354767940910007	0.389	0.157	1.25265069159178e-18	5	Zic1	eyeMarkers_seurat
894	2.3527397264163e-20	0.252486071198859	0.226	0.068	3.15855308271388e-16	5	Cdon	eyeMarkers_seurat
895	1.28942219472647e-19	0.303031749287651	0.357	0.147	1.73104929642029e-15	5	Rax	eyeMarkers_seurat
896	4.80193135859442e-19	0.25229407977527	0.265	0.092	6.44659284891301e-15	5	Mab21l2	eyeMarkers_seurat
897	1.8797999340019e-18	0.383421125909089	0.523	0.291	2.52363141139755e-14	5	Dkk3	eyeMarkers_seurat
898	3.68731906205696e-18	0.377035278795516	0.852	0.676	4.95022584081147e-14	5	Mdk	eyeMarkers_seurat
899	1.6667477684063e-17	0.455544108983514	0.714	0.504	2.23760887908545e-13	5	Tmsb4x	eyeMarkers_seurat
900	8.11114868391173e-17	0.259479105835405	0.297	0.12	1.08892171081515e-12	5	Necab2	eyeMarkers_seurat
901	1.27452193647342e-16	0.269958814291409	0.304	0.126	1.71104569971556e-12	5	Gap43	eyeMarkers_seurat
902	1.49655106601726e-15	0.273694898018857	0.367	0.174	2.00911980612817e-11	5	Sulf2	eyeMarkers_seurat
903	2.47721950703205e-11	0.281474859376773	0.442	0.268	3.32566718819052e-07	5	Pax6	eyeMarkers_seurat
904	4.04764514731369e-194	0.879944597223595	0.634	0.045	5.43396361026863e-190	6	Tubb3	eyeMarkers_seurat
905	1.6748494118865e-141	0.568809444572482	0.347	0.012	2.24848533545762e-137	6	Nefm	eyeMarkers_seurat
906	1.67069010541169e-132	0.503262456100012	0.329	0.011	2.2429014665152e-128	6	Stmn2	eyeMarkers_seurat
907	1.07321617944492e-125	0.665694656011701	0.537	0.055	1.44079272090481e-121	6	Gadd45a	eyeMarkers_seurat
908	9.92580788488476e-119	0.448935868609262	0.287	0.009	1.33253970854578e-114	6	Ina	eyeMarkers_seurat
909	7.51928425472543e-105	0.472965571117077	0.292	0.014	1.00946391119689e-100	6	Elavl4	eyeMarkers_seurat
910	8.39742695244691e-95	0.403898296285712	0.278	0.014	1.127354568366e-90	6	Onecut2	eyeMarkers_seurat
911	7.68275412516688e-83	1.06826302678301	0.722	0.193	1.03140974130365e-78	6	Map1b	eyeMarkers_seurat
912	2.09353777376132e-70	0.544649940497419	0.463	0.078	2.81057446127458e-66	6	Fgf15	eyeMarkers_seurat
913	5.19490672098293e-56	0.481786963738424	0.426	0.082	6.97416227291958e-52	6	Hes6	eyeMarkers_seurat
914	2.05215741618627e-55	0.297885918241822	0.227	0.021	2.75502133123006e-51	6	Rassf4	eyeMarkers_seurat
915	4.65178290858305e-52	0.431569647610708	0.412	0.081	6.24501855477274e-48	6	Rorb	eyeMarkers_seurat
916	6.07246158601051e-46	0.784180764177791	0.755	0.329	8.15227967921912e-42	6	Sfrp2	eyeMarkers_seurat
917	1.08847085812213e-42	0.730620234834167	0.736	0.329	1.46127212702896e-38	6	Ccnd1	eyeMarkers_seurat
918	4.71908855237715e-42	0.323182562809553	0.241	0.034	6.33537638156632e-38	6	Epha5	eyeMarkers_seurat
919	3.51239468593632e-41	0.260769645495676	0.218	0.028	4.71538986586951e-37	6	Hes5	eyeMarkers_seurat
920	1.00760216911769e-37	0.451560408257799	0.403	0.106	1.35270591204049e-33	6	Ckb	eyeMarkers_seurat
921	3.63727190348587e-33	0.682491609710601	0.884	0.666	4.88303753042979e-29	6	Tuba1a	eyeMarkers_seurat
922	1.70564675662647e-29	0.333159019821456	0.329	0.086	2.28983077077103e-25	6	Tubb2b	eyeMarkers_seurat
923	5.81282760775368e-27	0.288545964100158	0.241	0.052	7.80372106340932e-23	6	Olfm1	eyeMarkers_seurat
924	1.42328034333543e-24	0.352498175960716	0.417	0.147	1.91075386092782e-20	6	Six6	eyeMarkers_seurat
925	2.43429862975627e-24	0.349859027635154	0.417	0.148	3.26804591044779e-20	6	Rax	eyeMarkers_seurat
926	1.69112469220989e-23	0.508575397255372	0.625	0.317	2.27033489929178e-19	6	Sox11	eyeMarkers_seurat
927	4.70338568549881e-23	0.526398016412237	0.917	0.758	6.31429528278215e-19	6	Tubb5	eyeMarkers_seurat
928	1.88256639510125e-22	0.320146482596978	0.306	0.093	2.52734538542343e-18	6	Crabp1	eyeMarkers_seurat
929	9.63229953533311e-21	0.299944064715691	0.343	0.117	1.29313621261847e-16	6	Sox2	eyeMarkers_seurat
930	1.74639827664859e-20	0.322027842185144	0.417	0.163	2.34453968640073e-16	6	Grm8	eyeMarkers_seurat
931	2.31301401513571e-20	0.369223897267511	0.352	0.129	3.10522131531969e-16	6	Miat	eyeMarkers_seurat
932	1.16352707495722e-19	0.365722409029562	0.44	0.188	1.56203509813007e-15	6	Sox4	eyeMarkers_seurat
933	3.04064228202327e-17	0.393706604782812	0.588	0.322	4.08206226361624e-13	6	H1f0	eyeMarkers_seurat
934	8.63705729785863e-17	0.264822923779355	0.338	0.13	1.15952494223752e-12	6	Celf2	eyeMarkers_seurat
935	5.01971279990219e-16	0.358394995236363	0.546	0.296	6.73896443386869e-12	6	Gnai2	eyeMarkers_seurat
936	8.18799096763608e-15	0.376595467488425	0.782	0.552	1.09923778740514e-10	6	Marcks	eyeMarkers_seurat
937	9.62029114643133e-15	0.374679988011675	0.542	0.296	1.29152408640841e-10	6	Dkk3	eyeMarkers_seurat
938	1.38670696688026e-14	0.315376252051304	0.528	0.281	1.86165410303675e-10	6	Ddah2	eyeMarkers_seurat
939	1.78468350171144e-14	0.389189311841811	0.542	0.307	2.39593760104761e-10	6	Calm2	eyeMarkers_seurat
940	1.79023092849832e-14	0.273488886454351	0.324	0.132	2.40338502150899e-10	6	Ncam1	eyeMarkers_seurat
941	8.53368252811475e-14	0.250271876143042	0.306	0.124	1.14564687939941e-09	6	Dpysl3	eyeMarkers_seurat
942	1.1213171319406e-12	0.318972867097851	0.514	0.288	1.50536824963026e-08	6	Psip1	eyeMarkers_seurat
943	2.70763736398154e-12	0.301699364040159	0.625	0.384	3.63500316114522e-08	6	Pkm	eyeMarkers_seurat
944	7.65391141689501e-12	0.325628158531398	0.898	0.786	1.02753760771816e-07	6	Hnrnpa2b1	eyeMarkers_seurat
945	3.14979191586189e-11	0.269702406091943	0.292	0.132	4.22859564704459e-07	6	Gap43	eyeMarkers_seurat
946	6.28284489917329e-11	0.270795997874857	0.569	0.344	8.43471927714014e-07	6	Eef1a1	eyeMarkers_seurat
947	1.12304445762961e-10	0.304677883522641	0.454	0.26	1.50768718436775e-06	6	Dynll2	eyeMarkers_seurat
948	3.15273732141398e-10	0.294505147444181	0.5	0.301	4.23254985399827e-06	6	Grb10	eyeMarkers_seurat
949	4.91532114818194e-10	0.273219672498965	0.495	0.293	6.59881864143425e-06	6	Anp32e	eyeMarkers_seurat
950	1.23464214085827e-09	0.269999906444749	0.5	0.303	1.65750707410222e-05	6	Dek	eyeMarkers_seurat
951	2.35187464965496e-09	0.270091026923575	0.583	0.383	3.15739171716179e-05	6	Hnrnpa0	eyeMarkers_seurat
952	3.56867640632053e-09	0.28177096841538	0.514	0.329	4.79094807548532e-05	6	Ywhaz	eyeMarkers_seurat
953	2.52575748336389e-08	0.250141494126746	0.407	0.242	0.000339082942141602	6	Nnat	eyeMarkers_seurat
954	7.1728524934455e-08	0.25160319924444	0.5	0.329	0.000962955447245058	6	Sub1	eyeMarkers_seurat
955	8.49829446709485e-08	0.250271876143042	0.81	0.668	0.00114089603220748	6	Hnrnpab	eyeMarkers_seurat
956	9.13390506285937e-08	0.275934668357074	0.384	0.235	0.00122622675468887	6	Ezh2	eyeMarkers_seurat
957	7.29001014513222e-05	0.376567412695284	0.963	0.935	0.978683861984	7	mt-Rnr2	eyeMarkers_seurat
958	2.11605329210165e-58	1.30892874459118	0.683	0.118	2.84080154464646e-54	8	Gm15564	eyeMarkers_seurat
959	8.410030192881e-50	1.60094594207753	0.78	0.197	1.12904655339427e-45	8	Lars2	eyeMarkers_seurat
960	9.1703880091789e-49	1.55186571793827	0.793	0.202	1.23112459023227e-44	8	Camk1d	eyeMarkers_seurat
961	8.32756415233265e-47	1.21633029548288	0.488	0.067	1.11797548745066e-42	8	Mir6236	eyeMarkers_seurat
962	9.78545006839891e-44	1.39157194091557	0.817	0.243	1.31369667168255e-39	8	Cmss1	eyeMarkers_seurat
963	2.95210854579454e-34	1.11805221716801	0.537	0.114	3.96320572272918e-30	8	Hexb	eyeMarkers_seurat
964	2.41345843319757e-33	0.790289087069991	0.524	0.106	3.24006794656773e-29	8	Gphn	eyeMarkers_seurat
965	5.04043189413659e-25	0.414275077383191	0.256	0.033	6.76677981787838e-21	8	Gm26561	eyeMarkers_seurat
966	1.16701269371108e-13	1.14203132896	0.805	0.608	1.56671454130713e-09	8	mt-Rnr1	eyeMarkers_seurat
967	1.48177503452753e-10	0.687297217293119	1	0.935	1.9892829838532e-06	8	mt-Rnr2	eyeMarkers_seurat
968	7.31850184720366e-10	0.307940605518024	0.268	0.079	9.82508872987092e-06	8	Zc3h7a	eyeMarkers_seurat
969	1.67603517230872e-05	0.38904283523607	0.366	0.193	0.225007721882446	8	Cenpf	eyeMarkers_seurat
970	6.20064881348226e-05	0.354135350836089	0.549	0.36	0.832437103209994	8	Hnrnpm	eyeMarkers_seurat
971	0.000406406769631143	0.266052634322382	0.902	0.791	1	8	Hnrnpa2b1	eyeMarkers_seurat
972	0.0017749413198193	0.261314502159604	0.268	0.154	1	8	Myh10	eyeMarkers_seurat
973	5.46681098894058e-57	1.5370926627581	0.875	0.222	7.33919375265273e-53	NA	Pmel	lensComp
974	5.11808666807559e-52	1.2775504140627	0.78	0.093	6.87103135189149e-48	NA	Trpm1	lensComp
975	6.16936470663538e-48	-0.886800674835497	0.041	0.634	8.282372118658e-44	NA	Tubb3	lensComp
976	8.87204610894935e-45	-1.19600913074578	0.146	0.722	1.19107219012645e-40	NA	Map1b	lensComp
977	3.24141193873448e-34	-0.658270263897152	0.054	0.537	4.35159552775104e-30	NA	Gadd45a	lensComp
978	1.1414791311585e-26	-0.795115673878712	0.285	0.736	1.53243573358029e-22	NA	Ccnd1	lensComp
979	2.35709016137771e-24	-0.794819128134423	0.366	0.755	3.16439354164958e-20	NA	Sfrp2	lensComp
980	2.89296099605205e-24	-0.565160859505671	0.017	0.347	3.88380013719988e-20	NA	Nefm	lensComp
981	1.27317612356584e-22	-0.496989356864092	0.017	0.329	1.70923894588714e-18	NA	Stmn2	lensComp
982	2.13481021604266e-22	-0.725718833324208	0.641	0.884	2.86598271503727e-18	NA	Tuba1a	lensComp
983	2.23476856758405e-22	-0.540558042093908	0.092	0.463	3.00017680198159e-18	NA	Fgf15	lensComp
984	1.72007854501399e-20	-0.449683642085735	0.01	0.287	2.30920544668128e-16	NA	Ina	lensComp
985	1.91012740659551e-20	0.612600636168607	0.475	0.097	2.56434604335448e-16	NA	Dct	lensComp
986	8.99098952119408e-20	0.659000413679365	0.569	0.185	1.20704034322031e-15	NA	Apoe	lensComp
987	1.84532724750702e-19	-0.467277702100473	0.085	0.426	2.47735182977817e-15	NA	Hes6	lensComp
988	1.9703630522764e-19	0.524667770543655	0.39	0.042	2.64521239768107e-15	NA	Slc38a8	lensComp
989	3.66320603126521e-19	0.60321130634639	0.475	0.111	4.91785409697355e-15	NA	Gja1	lensComp
990	6.98531581186454e-19	0.578031736126088	0.42	0.069	9.37778647742814e-15	NA	Gpnmb	lensComp
991	2.12481489503468e-18	-0.459206416204242	0.024	0.292	2.85256399658405e-14	NA	Elavl4	lensComp
992	2.13860175060115e-18	-0.400774041604789	0.017	0.278	2.87107285018205e-14	NA	Onecut2	lensComp
993	2.21365877195164e-17	-0.481392501813073	0.061	0.352	2.97183690134508e-13	NA	Miat	lensComp
994	5.34858323978564e-16	-0.458427275157711	0.102	0.403	7.18047299941223e-12	NA	Ckb	lensComp
995	7.09968488412984e-16	-0.40092433016588	0.105	0.412	9.53132695694431e-12	NA	Rorb	lensComp
996	7.13057062339352e-16	0.714384312947038	0.956	0.88	9.5727910619058e-12	NA	mt-Rnr2	lensComp
997	1.90251687281572e-15	-0.350147968534821	0.017	0.241	2.5541289017551e-11	NA	Epha5	lensComp
998	1.62920045267945e-14	-0.273653277994236	0.003	0.194	2.18720160772216e-10	NA	Eya2	lensComp
999	1.72071288324055e-14	0.548493622307447	0.79	0.491	2.31005704575043e-10	NA	H19	lensComp
1000	9.22756319810668e-14	-0.303526806576373	0.02	0.227	1.23880035934582e-09	NA	Rassf4	lensComp
1001	1.03770656033949e-13	-0.388654208688176	0.129	0.417	1.39312105725576e-09	NA	Rax	lensComp
1002	1.84131906985549e-13	-0.508652567510778	0.746	0.917	2.471970851281e-09	NA	Tubb5	lensComp
1003	5.01889358368932e-13	-0.276759897013587	0.02	0.218	6.73786463610291e-09	NA	Hes5	lensComp
1004	3.26741064860553e-11	0.344341696011779	0.322	0.079	4.38649879575293e-07	NA	Clu	lensComp
1005	4.15141361412786e-11	0.470242766216394	0.793	0.574	5.57327277696665e-07	NA	mt-Nd4	lensComp
1006	6.54295965447462e-11	-0.307363102038024	0.095	0.329	8.78392333613217e-07	NA	Tubb2b	lensComp
1007	7.66890643596874e-11	-0.263758161949707	0.034	0.218	1.0295506890288e-06	NA	Tagln3	lensComp
1008	8.01404003387515e-11	0.31018235419055	0.258	0.042	1.07588487454774e-06	NA	Krt18	lensComp
1009	1.13281751559736e-10	0.441831727635868	0.532	0.264	1.52080751468946e-06	NA	Fbn2	lensComp
1010	2.87587454401277e-10	-0.29303418378432	0.051	0.241	3.86086157533714e-06	NA	Olfm1	lensComp
1011	5.23753760587149e-10	0.315470496165052	0.227	0.032	7.03139423588248e-06	NA	Spon1	lensComp
1012	9.03192047459528e-10	-0.324957162052763	0.095	0.306	1.21253532371442e-05	NA	Crabp1	lensComp
1013	1.2864804874254e-09	0.382672297723191	0.315	0.097	1.72710005436859e-05	NA	Trpm3	lensComp
1014	1.43131866356343e-09	0.419732248104121	0.881	0.801	1.9215453058339e-05	NA	mt-Cytb	lensComp
1015	3.01976706993264e-09	0.271384325200263	0.18	0.014	4.05403729138457e-05	NA	Tyrp1	lensComp
1016	3.04858202524491e-09	-0.409453797297202	0.302	0.542	4.09272136889129e-05	NA	Dkk3	lensComp
1017	3.16734153523142e-09	-0.427266175978138	0.39	0.625	4.25215601104819e-05	NA	Sox11	lensComp
1018	5.24569537878089e-09	-0.310163772737296	0.183	0.417	7.04234604601335e-05	NA	Six6	lensComp
1019	6.15862483128541e-09	0.490385877554207	0.929	0.852	8.26795383600066e-05	NA	Malat1	lensComp
1020	7.4017026624468e-09	0.357063189323925	0.637	0.38	9.93678582433483e-05	NA	Hsp90b1	lensComp
1021	1.05950956241428e-08	-0.28294691827447	0.129	0.343	0.000142239158754117	NA	Sox2	lensComp
1022	1.25420288136794e-08	0.292448278249198	0.203	0.032	0.000168376736823646	NA	Dkk2	lensComp
1023	1.35932371285954e-08	0.344942520467663	0.549	0.287	0.000182489208451393	NA	Cdkn1c	lensComp
1024	1.38521737257257e-08	-0.299936522581053	0.19	0.417	0.000185965432267867	NA	Grm8	lensComp
1025	1.66914596452859e-08	0.414351474560986	0.593	0.361	0.000224082845737963	NA	mt-Nd2	lensComp
1026	2.9081460098636e-08	0.377201669033155	0.481	0.25	0.000390418601824188	NA	Sparc	lensComp
1027	3.61662890595948e-08	0.384961189373947	0.908	0.778	0.000485532430625061	NA	mt-Nd1	lensComp
1028	5.29406858926233e-08	0.553644375632019	0.739	0.588	0.000710728708108468	NA	Hbb-y	lensComp
1029	6.69402296996744e-08	0.283670698528092	0.295	0.097	0.000898672583718129	NA	Sfrp1	lensComp
1030	1.58689620617554e-07	-0.348263324189878	0.244	0.454	0.00213040815679067	NA	Dynll2	lensComp
1031	1.77474241633097e-07	-0.308327792840193	0.231	0.44	0.00238259169392432	NA	Sox4	lensComp
1032	5.26363174861759e-07	-0.313751681716575	0.214	0.407	0.00706642562251912	NA	Nnat	lensComp
1033	7.86207654304599e-07	-0.299565192985628	0.332	0.546	0.0105548377590392	NA	Gnai2	lensComp
1034	1.14996645132575e-06	0.341120103708021	0.38	0.194	0.0154382996090481	NA	Col1a2	lensComp
1035	1.22671000923158e-06	0.288323233281134	0.444	0.241	0.016468581873934	NA	Cd63	lensComp
1036	1.67269251191461e-06	0.344774837578042	0.508	0.31	0.0224558969724537	NA	Igf2	lensComp
1037	1.98943316725068e-06	0.356187788796538	0.431	0.245	0.0267081402703404	NA	Hbb-bs	lensComp
1038	4.83414323279195e-06	-0.317807248492602	0.353	0.542	0.0648983729002319	NA	Calm2	lensComp
1039	5.1793805132281e-06	-0.297323490096383	0.4	0.588	0.0695331833900873	NA	H1f0	lensComp
1040	5.34121452546988e-06	0.278806170013126	0.258	0.102	0.0717058050044332	NA	Tgfb2	lensComp
1041	5.89140505135096e-06	-0.384307633233711	0.481	0.704	0.0790921128143866	NA	Aldh1a1	lensComp
1042	1.73997539038963e-05	-0.256532088785886	0.322	0.505	0.233591696159808	NA	Hnrnpdl	lensComp
1043	0.000118952668289031	-0.250612294983906	0.38	0.546	1	NA	Anp32b	lensComp
1044	0.000185415391099859	0.254631165790156	0.431	0.287	1	NA	Laptm4a	lensComp
1045	0.00685054330310161	0.323094018973623	0.468	0.356	1	NA	Cryaa	lensComp
1046	0.0425081832349903	0.393035565724175	0.498	0.421	1	NA	Cryba1	lensComp
1047	1.6858200197953e-41	-1.18888735850216	0.272	0.836	2.44696775873287e-37	NA	Calb2	medComp
1048	5.53655671961557e-38	-0.96758288189732	0.066	0.57	8.036312078522e-34	NA	Tac1	medComp
1049	1.25222227896218e-30	0.944864030386665	0.551	0.058	1.81760063791361e-26	NA	Synpr	medComp
1050	1.47278346216516e-29	0.886092942782533	0.636	0.155	2.13774519533273e-25	NA	Pde2a	medComp
1051	1.65929286822811e-24	-0.508227287504168	0.033	0.382	2.40846359823311e-20	NA	6330403A02Rik	medComp
1052	1.71255298439847e-24	0.726730397135457	0.475	0.053	2.48577065685439e-20	NA	Nrgn	medComp
1053	1.20445896736535e-23	0.870809365793892	0.607	0.198	1.74827219113081e-19	NA	Gabbr2	medComp
1054	4.83629914583411e-23	0.747208769040661	0.482	0.072	7.01988821017821e-19	NA	Prkcq	medComp
1055	3.24221455076622e-20	0.565212387286266	0.367	0.019	4.70607442043717e-16	NA	Plch2	medComp
1056	1.77872264402955e-19	-0.446448875090154	0.003	0.251	2.58181591780889e-15	NA	Pde11a	medComp
1057	2.90001240870859e-19	0.686426124756494	0.462	0.097	4.20936801124052e-15	NA	Gpr151	medComp
1058	3.4950570954824e-19	0.567454963580094	0.4	0.048	5.07307537409271e-15	NA	Chst1	medComp
1059	3.97403913578648e-18	-0.510716985994278	0.082	0.396	5.76831780559407e-14	NA	Cck	medComp
1060	5.0955837854322e-18	0.574838873020764	0.433	0.082	7.39623986455483e-14	NA	Nr4a2	medComp
1061	7.4183155350929e-18	-0.502934364311304	0.098	0.42	1.07676849991873e-13	NA	Kcng4	medComp
1062	6.59470023845977e-17	0.621393770690898	0.554	0.203	9.57220739612435e-13	NA	Necab3	medComp
1063	2.0909498902577e-16	0.493528575379921	0.344	0.039	3.03501376570905e-12	NA	Tspan18	medComp
1064	3.133895694424e-16	0.42026020256676	0.318	0.024	4.54884960045643e-12	NA	Chrna3	medComp
1065	5.2586049315387e-16	-0.458126568952629	0.085	0.382	7.63286505812843e-12	NA	Slc2a13	medComp
1066	7.05817329883165e-16	0.640222303759295	0.531	0.208	1.02449385432541e-11	NA	Lrrc55	medComp
1067	7.22892093860221e-16	0.653174274408959	0.669	0.367	1.04927787423811e-11	NA	Scube1	medComp
1068	3.63697988136375e-15	-0.541548580929132	0.738	0.908	5.27907629779948e-11	NA	Itm2c	medComp
1069	1.41010849459628e-14	-0.468363311765257	0.193	0.512	2.0467724799065e-10	NA	Syt6	medComp
1070	1.84289223678136e-14	-0.412024781167269	0.079	0.343	2.67495808168815e-10	NA	Atp1a1	medComp
1071	2.82659993670489e-14	0.45024067738147	0.39	0.087	4.10280980812715e-10	NA	Prkar2a	medComp
1072	7.29473898062741e-14	0.593038652325969	0.721	0.469	1.05883136303807e-09	NA	Tmsb4x	medComp
1073	1.05433123226538e-13	-0.821816045397567	0.41	0.72	1.5303617836332e-09	NA	Cntnap2	medComp
1074	1.11763658434333e-13	-0.549634702280052	0.361	0.643	1.62224950217435e-09	NA	Celf4	medComp
1075	1.40919582431159e-13	-0.375578536611535	0.036	0.256	2.04544773898827e-09	NA	Brinp1	medComp
1076	1.5711100011884e-13	-0.321138448583999	0.013	0.203	2.28046616672496e-09	NA	Lin7a	medComp
1077	1.85405139517343e-13	0.570332258045481	0.725	0.454	2.69115560009423e-09	NA	Cplx1	medComp
1078	2.69802995608628e-13	-0.654874127494019	0.538	0.773	3.91619048125923e-09	NA	Tac2	medComp
1079	4.57411356602198e-13	0.606039523813861	0.921	0.792	6.6393258410809e-09	NA	Map1b	medComp
1080	1.11926888425603e-12	-0.379170222686453	0.105	0.362	1.62461878549763e-08	NA	Kif5c	medComp
1081	1.54843809798253e-12	-0.29986235736324	0.016	0.198	2.24755789922165e-08	NA	Mtcl1	medComp
1082	2.12394177148034e-12	0.390076726303949	0.292	0.043	3.08290148130371e-08	NA	Chrnb4	medComp
1083	2.14878500122602e-12	-0.282068883905407	0.013	0.188	3.11896142927957e-08	NA	Unc13c	medComp
1084	3.027068581666e-12	-0.274784177212183	0.026	0.217	4.39379004628821e-08	NA	Wfdc1	medComp
1085	1.5075028662986e-11	0.410575238180956	0.403	0.126	2.18814041043241e-07	NA	Snca	medComp
1086	4.04461489256569e-11	0.388591566276519	0.328	0.082	5.87075851655909e-07	NA	Ctnnbip1	medComp
1087	8.01621474119283e-11	-0.257844314790471	0.026	0.198	1.16355356968414e-06	NA	Adcyap1	medComp
1088	8.52749415965139e-11	0.451834517771494	0.479	0.203	1.2377657772734e-06	NA	Chst2	medComp
1089	1.1644621552546e-10	0.527550481565886	0.669	0.43	1.69021681835205e-06	NA	Syt9	medComp
1090	1.25065958875082e-10	-0.37419009411145	0.128	0.362	1.81533239307181e-06	NA	Homer2	medComp
1091	1.41784030918707e-10	-0.253499731708636	0.013	0.164	2.05799520878503e-06	NA	Rasgrp2	medComp
1092	3.15693174638575e-10	-0.686702226673076	0.23	0.469	4.58228642987892e-06	NA	Cadm2	medComp
1093	4.0611056096753e-10	-0.261401279514631	0.02	0.174	5.8946947924437e-06	NA	Cd47	medComp
1094	4.72248908206338e-10	-0.512534205557935	0.984	0.986	6.85469290261499e-06	NA	Malat1	medComp
1095	4.7558858881998e-10	-0.427266799445342	0.256	0.507	6.90316836672202e-06	NA	Ncam1	medComp
1096	7.77809298859996e-10	-0.427933941672671	0.098	0.309	1.12899019729528e-05	NA	Erbb4	medComp
1097	9.12919993824955e-10	-0.301197296843415	0.102	0.319	1.32510337103692e-05	NA	Olfm3	medComp
1098	1.06408353493155e-09	0.498868810416949	0.656	0.449	1.54451725095314e-05	NA	Gm5741	medComp
1099	3.38438867673678e-09	0.523283685241049	0.357	0.135	4.91244016428343e-05	NA	Vav3	medComp
1100	4.60156669324903e-09	-0.35516458292933	0.164	0.386	6.67917405525096e-05	NA	Cplx2	medComp
1101	5.10289412806016e-09	-0.266171989366071	0.052	0.222	7.40685082687932e-05	NA	Tmem163	medComp
1102	5.71148291344265e-09	0.597727580021527	0.321	0.106	8.290217448862e-05	NA	Tenm2	medComp
1103	7.60738805649744e-09	-0.28547866055976	0.131	0.348	0.00011042123764006	NA	Mapt	medComp
1104	7.67737255181454e-09	-0.356047955775108	0.338	0.58	0.000111437062589588	NA	Syt13	medComp
1105	8.67907586639755e-09	0.282123779030018	0.23	0.043	0.00012597678620076	NA	Htr5b	medComp
1106	1.73779344343177e-08	0.364690455833106	0.207	0.034	0.000252240718314122	NA	Tmeff2	medComp
1107	2.62090946044135e-08	-0.297820646924513	0.111	0.304	0.000380425008183062	NA	Wls	medComp
1108	2.63428173157152e-08	0.277591176180772	0.213	0.039	0.000382365993337606	NA	Impdh1	medComp
1109	3.63338831873204e-08	-0.433398702149482	0.502	0.686	0.000527386314463956	NA	Clu	medComp
1110	4.65745279871375e-08	-0.291931817830215	0.115	0.304	0.000676029273733301	NA	Cers4	medComp
1111	8.20620599980974e-08	-0.346918636350256	0.239	0.464	0.00119113080087238	NA	6330403K07Rik	medComp
1112	1.26000168358826e-07	0.331949460824558	0.279	0.092	0.00182889244372835	NA	Slc24a2	medComp
1113	1.27358027278034e-07	0.445964828325036	0.482	0.271	0.00184860176594067	NA	Kcnip1	medComp
1114	1.43359738102277e-07	-0.298788790372693	0.069	0.227	0.00208086659855454	NA	Cntnap4	medComp
1115	1.62529157306221e-07	0.342193492321361	0.275	0.092	0.0023591107182998	NA	Amigo2	medComp
1116	1.65948990786177e-07	0.333423733725192	0.282	0.092	0.00240874960126136	NA	Robo3	medComp
1117	1.78345800054777e-07	0.327550826092741	0.357	0.15	0.00258868928779508	NA	Zfand5	medComp
1118	1.80074859897776e-07	0.338459807419399	0.528	0.314	0.00261378659141622	NA	Atp1a3	medComp
1119	2.27595984256931e-07	-0.394386320237404	0.384	0.589	0.00330355571148935	NA	Ptgds	medComp
1120	2.43145035222434e-07	0.349847865001586	0.449	0.232	0.00352925018625363	NA	Syne1	medComp
1121	4.27556728534746e-07	-0.31153537649907	0.036	0.164	0.00620598591468184	NA	Tenm3	medComp
1122	5.83386714455106e-07	0.299706747746763	0.223	0.063	0.00846785816031586	NA	Pdzd8	medComp
1123	1.39957120614368e-06	0.37498371168633	0.436	0.251	0.0203147760571754	NA	Prkcb	medComp
1124	2.0150361523261e-06	0.296912113650363	0.298	0.126	0.0292482497510133	NA	Cadm1	medComp
1125	2.42630474537446e-06	0.373223446898266	0.475	0.29	0.0352178133791103	NA	Cpne9	medComp
1126	2.54453638963187e-06	-0.264587464684206	0.203	0.391	0.0369339456955066	NA	Basp1	medComp
1127	2.85684455764866e-06	0.330756643301247	0.705	0.546	0.0414670987542703	NA	Cacnb3	medComp
1128	3.64459469459079e-06	0.324080891276491	0.295	0.126	0.0529012919919853	NA	Thsd7a	medComp
1129	5.63792749016016e-06	0.324750972214284	0.521	0.343	0.0818345175196747	NA	Ncald	medComp
1130	5.89420734241645e-06	0.327239349331917	0.57	0.396	0.0855544195751747	NA	Atp6v1g2	medComp
1131	6.09099214948733e-06	-0.340343873027665	0.269	0.44	0.0884107510498086	NA	Stmn2	medComp
1132	1.09900885202473e-05	0.355091651023193	0.554	0.401	0.15952113487139	NA	Ldhb	medComp
1133	1.15813776087717e-05	0.368065182613762	0.718	0.614	0.168103695991321	NA	Tspan13	medComp
1134	1.53655701408307e-05	-0.336212075074623	0.308	0.473	0.223031250594157	NA	Pcsk2	medComp
1135	1.98801959691946e-05	-0.261497926310238	0.151	0.3	0.288561044492859	NA	Pea15a	medComp
1136	2.04139031490397e-05	-0.327746066502958	0.485	0.671	0.296307804208311	NA	Tmem130	medComp
1137	2.05921007612525e-05	-0.277879503507995	0.82	0.874	0.29889434254958	NA	Tuba1a	medComp
1138	3.04100569801991e-05	0.30983621287311	0.387	0.227	0.441401977067589	NA	Map1a	medComp
1139	3.14305791353885e-05	0.316158951773186	0.505	0.343	0.456214856150164	NA	Ctnnb1	medComp
1140	3.17359780784396e-05	-0.285755581091015	0.348	0.512	0.460647721808551	NA	Slc22a17	medComp
1141	3.28793215205166e-05	0.261272104718364	0.262	0.116	0.477243351870298	NA	1810041L15Rik	medComp
1142	3.50707998269925e-05	-0.260929376533071	0.275	0.44	0.509052659488797	NA	Resp18	medComp
1143	3.90952456948407e-05	-0.267838699896984	0.095	0.227	0.567467491260613	NA	Nlgn1	medComp
1144	4.81167704324116e-05	-0.384917372767782	0.83	0.874	0.698414922826454	NA	Apoe	medComp
1145	4.89217901645238e-05	-0.273651708668484	0.141	0.285	0.710099784238063	NA	Pcp4l1	medComp
1146	7.11002944227906e-05	-0.29051553016375	0.492	0.643	1	NA	Gria1	medComp
1147	7.27002878724474e-05	-0.274942670135511	0.302	0.459	1	NA	Gng3	medComp
1148	7.29445918458249e-05	0.349875313798491	0.508	0.377	1	NA	Olfm1	medComp
1149	7.98865769140272e-05	0.267102950448318	0.262	0.121	1	NA	Ano1	medComp
1150	0.00010281582884321	0.274106080082654	0.744	0.667	1	NA	Rtn1	medComp
1151	0.000145487855194269	-0.284356772509342	0.38	0.531	1	NA	Cadps2	medComp
1152	0.000295205578242925	0.312436645910065	0.407	0.271	1	NA	Pbx1	medComp
1153	0.000301300046610401	-0.263722591424752	0.272	0.406	1	NA	Gucy1a3	medComp
1154	0.00031710967473577	0.312424170651484	0.223	0.106	1	NA	Macrod2	medComp
1155	0.000491333337276468	0.296562978795339	0.325	0.179	1	NA	Asic2	medComp
1156	0.000616021333044681	0.273156030788889	0.541	0.43	1	NA	Cox8a	medComp
1157	0.000953787853660718	0.265734818490985	0.249	0.135	1	NA	Anks1b	medComp
1158	0.00115496903031639	0.281216708870688	0.472	0.367	1	NA	Rap1gap	medComp
1159	0.00208545238560604	0.267984928186861	0.564	0.469	1	NA	Atp6v1e1	medComp
1160	0.00374943038425111	-0.333922426154054	0.908	0.947	1	NA	Meg3	medComp
1161	0.00457112749681193	-0.252069094775106	0.085	0.164	1	NA	Lrp1b	medComp
1162	0.00602634883996516	0.323688891451079	0.767	0.773	1	NA	Nwd2	medComp
1163	0.00606489822477916	-0.271966585519661	0.125	0.208	1	NA	Frmpd4	medComp
1164	0.0123508720165579	0.360495425420391	0.518	0.435	1	NA	Lsamp	medComp
1165	0.0806018123416953	0.268953125778742	0.738	0.691	1	NA	Kcnma1	medComp
1166	2.75763023363851e-92	0.862256812566106	0.636	0.14	4.0027002841263e-88	0	Pde2a	medMarkers_seurat
1167	9.75017165239318e-87	0.928382728963067	0.669	0.176	1.41523741534487e-82	0	Scube1	medMarkers_seurat
1168	4.03224729380051e-82	0.715694291502691	0.462	0.071	5.85280694695145e-78	0	Gpr151	medMarkers_seurat
1169	6.26045610332062e-82	1.34522432867676	0.738	0.235	9.08705203396989e-78	0	Kcnma1	medMarkers_seurat
1170	7.8126399979752e-81	0.900438279145255	0.607	0.151	1.1340046957061e-76	0	Gabbr2	medMarkers_seurat
1171	2.99157266361694e-73	0.88910569665814	0.669	0.207	4.34226772123999e-69	0	Syt9	medMarkers_seurat
1172	3.10421176968163e-70	0.881193149990224	0.725	0.263	4.50576338369288e-66	0	Cplx1	medMarkers_seurat
1173	2.85825237797191e-67	0.876022058527069	0.97	0.744	4.14875332662622e-63	0	Gabbr1	medMarkers_seurat
1174	9.43890320313742e-66	0.770123543926953	0.551	0.141	1.3700567999354e-61	0	Synpr	medMarkers_seurat
1175	9.87860894990328e-65	0.677831729809385	0.482	0.105	1.43388008907846e-60	0	Prkcq	medMarkers_seurat
1176	2.24243071449067e-64	1.01307500203253	0.921	0.66	3.2548881820832e-60	0	Map1b	medMarkers_seurat
1177	2.79295206899726e-63	0.763958964327392	0.705	0.248	4.05396992814952e-59	0	Cacnb3	medMarkers_seurat
1178	8.67977678194936e-62	0.694758433538363	0.531	0.138	1.25986959989995e-57	0	Lrrc55	medMarkers_seurat
1179	5.60564518931784e-60	0.490428290166188	0.367	0.058	8.13659399229485e-56	0	Plch2	medMarkers_seurat
1180	9.03940196149225e-58	0.545238926616688	0.433	0.089	1.3120691947106e-53	0	Nr4a2	medMarkers_seurat
1181	1.32318301254592e-57	0.772112383428771	0.656	0.236	1.92060014271041e-53	0	Gm5741	medMarkers_seurat
1182	4.15960472954488e-56	0.997567621868866	0.767	0.391	6.0376662649344e-52	0	Nwd2	medMarkers_seurat
1183	3.00957683918864e-55	0.661553039945271	0.325	0.048	4.36840078208231e-51	0	Asic2	medMarkers_seurat
1184	6.35064218445862e-54	0.572186835676382	0.479	0.122	9.21795713074169e-50	0	Chst2	medMarkers_seurat
1185	1.50542010453959e-53	0.687806086543712	0.321	0.05	2.18511728173922e-49	0	Tenm2	medMarkers_seurat
1186	2.25209064607703e-52	0.638046243614664	0.554	0.173	3.2689095727808e-48	0	Necab3	medMarkers_seurat
1187	1.515883746609e-50	0.590395397355104	0.452	0.115	2.20030525820297e-46	0	Cacna1e	medMarkers_seurat
1188	6.43767888969385e-50	0.799078282490509	0.718	0.347	9.34429090839062e-46	0	Tspan13	medMarkers_seurat
1189	8.46008682063579e-50	0.370454648423718	0.318	0.051	1.22798160201529e-45	0	Chrna3	medMarkers_seurat
1190	5.97150009070771e-49	0.438794862137997	0.344	0.064	8.66763238166224e-45	0	Tspan18	medMarkers_seurat
1191	1.04331375707984e-48	0.485104844018583	0.4	0.09	1.51436991840139e-44	0	Chst1	medMarkers_seurat
1192	1.10042267206876e-48	0.386669246116065	0.292	0.044	1.59726350850781e-44	0	Chrnb4	medMarkers_seurat
1193	1.56316052179103e-47	0.598873073388509	0.357	0.075	2.26892749737969e-43	0	Vav3	medMarkers_seurat
1194	4.11017366761704e-47	0.562010980965591	0.403	0.096	5.96591707854613e-43	0	Rgs6	medMarkers_seurat
1195	2.21304949535896e-46	0.550016621613232	0.531	0.169	3.21224134251353e-42	0	A830039N20Rik	medMarkers_seurat
1196	4.68878844742846e-46	0.81970686713889	0.977	0.851	6.80577643144242e-42	0	Pcp4	medMarkers_seurat
1197	5.83830410446851e-46	0.447242753913591	0.39	0.09	8.47429840763605e-42	0	Prkar2a	medMarkers_seurat
1198	2.19412586855176e-45	0.791324337367028	0.521	0.171	3.18477369820288e-41	0	Kcnd2	medMarkers_seurat
1199	3.15893174875287e-44	0.546119469003109	0.475	0.141	4.58518943331479e-40	0	Nrgn	medMarkers_seurat
1200	7.41692898460586e-44	0.617043056960708	0.482	0.149	1.07656724211554e-39	0	Kcnip1	medMarkers_seurat
1201	4.00853599703228e-42	0.399781336422416	0.275	0.047	5.81838999969236e-38	0	Amigo2	medMarkers_seurat
1202	1.97620304423851e-41	0.584280877771826	0.502	0.168	2.8684587187122e-37	0	Gfra1	medMarkers_seurat
1203	7.82189264847614e-41	0.484806219322679	0.502	0.162	1.13534771792631e-36	0	Tesc	medMarkers_seurat
1204	9.37739564300132e-39	0.633577667102914	0.557	0.22	1.36112897758164e-34	0	Cds2	medMarkers_seurat
1205	6.94997852420067e-38	0.2881722339244	0.23	0.034	1.00878938278773e-33	0	Htr5b	medMarkers_seurat
1206	9.56081332787147e-38	0.53353164763475	0.462	0.154	1.38775205454054e-33	0	Dpp6	medMarkers_seurat
1207	1.70370774457858e-36	0.876777959770098	0.518	0.209	2.47293179125581e-32	0	Lsamp	medMarkers_seurat
1208	2.67182578550106e-36	0.415191623764913	0.295	0.064	3.87815512765478e-32	0	Thsd7a	medMarkers_seurat
1209	5.3025300527628e-36	0.377751123562853	0.328	0.08	7.6966223715852e-32	0	Ctnnbip1	medMarkers_seurat
1210	6.257927444185e-36	0.385784451812413	0.262	0.05	9.08338168523453e-32	0	Ano1	medMarkers_seurat
1211	1.84199629970028e-35	0.514133673744533	0.407	0.127	2.67365762901495e-31	0	Pbx1	medMarkers_seurat
1212	4.11676266992514e-35	0.461941074843903	0.403	0.121	5.97548101539634e-31	0	Apba1	medMarkers_seurat
1213	2.53115339363245e-33	0.556596371669247	0.807	0.494	3.6739691508575e-29	0	Necab2	medMarkers_seurat
1214	9.67754148130703e-32	0.503686569128849	0.475	0.182	1.40469514601172e-27	0	Cpne9	medMarkers_seurat
1215	1.27023935131119e-31	0.412828406582919	0.321	0.086	1.84375241842819e-27	0	Lrrc4c	medMarkers_seurat
1216	2.3996390968759e-31	0.501281464455622	0.449	0.166	3.48307614911536e-27	0	St6galnac5	medMarkers_seurat
1217	7.30539167684052e-31	0.488283612169547	0.472	0.186	1.0603776018934e-26	0	Rap1gap	medMarkers_seurat
1218	3.51775766802383e-30	0.471978129338181	0.338	0.098	5.10602525513659e-26	0	Opcml	medMarkers_seurat
1219	4.32618076227694e-30	0.592860478018173	0.774	0.529	6.27945137644498e-26	0	Zic1	medMarkers_seurat
1220	1.25806875114473e-29	0.365873923195089	0.282	0.07	1.82608679228658e-25	0	Robo3	medMarkers_seurat
1221	6.16728290992987e-29	0.491513990986796	0.548	0.252	8.95181114376321e-25	0	Clstn1	medMarkers_seurat
1222	6.71779984990594e-29	0.490322121174268	0.443	0.171	9.75088648213847e-25	0	Cpne4	medMarkers_seurat
1223	5.50944631711557e-28	0.443964632483489	0.528	0.232	7.99696132929325e-24	0	Atp1a3	medMarkers_seurat
1224	2.31842451628818e-27	0.460469590250361	0.436	0.171	3.36519318539229e-23	0	Prkcb	medMarkers_seurat
1225	2.62691467950737e-27	0.456259917600811	0.531	0.24	3.81296665730495e-23	0	Gnao1	medMarkers_seurat
1226	7.41380128847543e-26	0.276579384452422	0.262	0.068	1.07611325702221e-21	0	Trp53i11	medMarkers_seurat
1227	1.54385211533172e-25	0.27599762476212	0.216	0.048	2.24090134540399e-21	0	Nppa	medMarkers_seurat
1228	1.74136691390107e-25	0.256347208018718	0.226	0.052	2.52759407552741e-21	0	Nedd4l	medMarkers_seurat
1229	4.86753386469885e-25	0.361582136973728	0.305	0.095	7.06522540461038e-21	0	Kctd8	medMarkers_seurat
1230	8.3124952587919e-25	0.321989175816265	0.308	0.096	1.20655868681364e-20	0	Vstm2l	medMarkers_seurat
1231	8.56929764742281e-25	0.322425385213757	0.262	0.072	1.24383355352342e-20	0	1810041L15Rik	medMarkers_seurat
1232	1.27590867501976e-24	0.255225713490307	0.213	0.048	1.85198144179117e-20	0	Impdh1	medMarkers_seurat
1233	2.0495584970632e-24	0.36756042316836	0.223	0.054	2.97493415848724e-20	0	Macrod2	medMarkers_seurat
1234	4.31857646112068e-24	0.254492351581961	0.256	0.069	6.26841373331667e-20	0	3632451O06Rik	medMarkers_seurat
1235	4.37035659205831e-24	0.453708732071479	0.492	0.218	6.34357259337264e-20	0	Gria1	medMarkers_seurat
1236	9.8354373909481e-24	0.452698800461115	0.472	0.209	1.42761373729612e-19	0	Gng8	medMarkers_seurat
1237	1.519562270321e-23	0.48964400363375	0.744	0.539	2.20564463537093e-19	0	Rtn1	medMarkers_seurat
1238	1.73227259742312e-23	0.355909202117699	0.357	0.13	2.51439367515966e-19	0	Zfand5	medMarkers_seurat
1239	2.81941300194517e-23	0.335876453729358	0.298	0.097	4.09237797232341e-19	0	Cadm1	medMarkers_seurat
1240	4.13170233270173e-23	0.32605009316744	0.207	0.048	5.99716593591657e-19	0	Tmeff2	medMarkers_seurat
1241	8.95928441799251e-23	0.323149907591711	0.279	0.086	1.30044013327161e-18	0	Slc24a2	medMarkers_seurat
1242	9.32997311449746e-23	0.256903932126674	0.177	0.036	1.35424559756931e-18	0	Fat3	medMarkers_seurat
1243	9.37285157796368e-23	0.264317919127297	0.197	0.044	1.36046940654143e-18	0	Lcorl	medMarkers_seurat
1244	5.46881010843411e-22	0.416318638013901	0.521	0.257	7.93797787239212e-18	0	Ncald	medMarkers_seurat
1245	7.59444930854973e-22	0.409324839122012	0.475	0.227	1.10233431713599e-17	0	Dclk1	medMarkers_seurat
1246	1.13370172887945e-21	0.408276452781761	0.57	0.301	1.64556805946852e-17	0	Atp6v1g2	medMarkers_seurat
1247	2.62857378187418e-21	0.290362443062092	0.321	0.113	3.81537484439037e-17	0	Elavl4	medMarkers_seurat
1248	3.31592538644988e-21	0.388620823786975	0.456	0.211	4.81306569843201e-17	0	Napb	medMarkers_seurat
1249	3.58881026251758e-21	0.338050824963696	0.311	0.11	5.20915809604426e-17	0	Nrp2	medMarkers_seurat
1250	3.92431922910114e-21	0.431578894122947	0.62	0.359	5.6961493610403e-17	0	Nrn1	medMarkers_seurat
1251	5.19335401097622e-21	0.547707978554749	0.272	0.09	7.53815334693199e-17	0	Nrg3	medMarkers_seurat
1252	5.22785578251742e-21	0.340541414395878	0.407	0.174	7.58823266832403e-17	0	Scrn1	medMarkers_seurat
1253	1.41907508874404e-20	0.388053908416259	0.482	0.231	2.05978749131197e-16	0	Cygb	medMarkers_seurat
1254	2.21938290021295e-20	0.336656212934105	0.41	0.177	3.22143427965909e-16	0	Apbb1	medMarkers_seurat
1255	2.70333895284757e-20	0.461809795437025	0.449	0.216	3.92389649005825e-16	0	Msi2	medMarkers_seurat
1256	2.87034565554682e-20	0.292261006684691	0.223	0.064	4.16630671902621e-16	0	Pdzd8	medMarkers_seurat
1257	4.85563875207783e-20	0.327624200276784	0.256	0.081	7.04795964864097e-16	0	Nkain2	medMarkers_seurat
1258	1.17794960928732e-19	0.365655286358297	0.449	0.21	1.70979385788055e-15	0	Syne1	medMarkers_seurat
1259	2.88106210268163e-19	0.346745097987393	0.364	0.155	4.18186164204239e-15	0	Sh3gl2	medMarkers_seurat
1260	4.99102728238268e-19	0.300915156528642	0.252	0.082	7.24447610037846e-15	0	Dpp10	medMarkers_seurat
1261	7.46571023794147e-19	0.293737169842748	0.289	0.103	1.0836478410372e-14	0	Erc2	medMarkers_seurat
1262	2.13950653287597e-18	0.270732151032264	0.269	0.093	3.10549373246946e-14	0	Rbms3	medMarkers_seurat
1263	2.30810120309222e-18	0.304354692539259	0.38	0.163	3.35020889628835e-14	0	Cadps2	medMarkers_seurat
1264	2.96743978092911e-18	0.287865286292394	0.334	0.135	4.3072388420186e-14	0	Tfrc	medMarkers_seurat
1265	3.75617392468624e-18	0.257937831157673	0.18	0.047	5.45208645168208e-14	0	Fry	medMarkers_seurat
1266	4.81646861634969e-18	0.32252171320576	0.364	0.158	6.99110419663158e-14	0	Mapk8ip2	medMarkers_seurat
1267	7.45931410745625e-18	0.351838313155118	0.249	0.085	1.08271944269727e-13	0	Anks1b	medMarkers_seurat
1268	8.88889022031745e-18	0.285521932226297	0.21	0.062	1.29022241547908e-13	0	Mgat4c	medMarkers_seurat
1269	1.91247451211623e-17	0.366924845380617	0.469	0.243	2.77595675433671e-13	0	Syt1	medMarkers_seurat
1270	1.98919112368591e-17	0.343309660275392	0.331	0.14	2.8873109160301e-13	0	Car10	medMarkers_seurat
1271	2.16585930931742e-17	0.312266698487739	0.403	0.185	3.14374478747424e-13	0	Snca	medMarkers_seurat
1272	3.65793363498076e-17	0.351739861088936	0.41	0.198	5.30949067117457e-13	0	Mapk10	medMarkers_seurat
1273	7.61153976008838e-17	0.317902691941601	0.272	0.1	1.10481499617683e-12	0	Pcdh9	medMarkers_seurat
1274	9.407687336535e-17	0.299776010361928	0.377	0.175	1.36552581689805e-12	0	Ubl3	medMarkers_seurat
1275	2.4239275962425e-16	0.263262928827993	0.17	0.046	3.51833090594599e-12	0	Robo1	medMarkers_seurat
1276	2.51458024848199e-16	0.259736897363206	0.311	0.128	3.64991323067161e-12	0	Nek7	medMarkers_seurat
1277	2.47999316243461e-15	0.281642674602924	0.187	0.057	3.59971007527384e-11	0	Fgf14	medMarkers_seurat
1278	3.18846610214688e-15	0.434490538203795	0.685	0.531	4.6280585472662e-11	0	Thy1	medMarkers_seurat
1279	3.3597578031705e-15	0.293147057323526	0.521	0.285	4.87668845130199e-11	0	Rab3a	medMarkers_seurat
1280	7.42181385834265e-15	0.28690526395642	0.364	0.172	1.07727628153843e-10	0	Chgb	medMarkers_seurat
1281	1.73673346180476e-14	0.265563232144532	0.298	0.128	2.52086861980961e-10	0	Rbfox3	medMarkers_seurat
1282	1.87655547907562e-14	0.280535739080693	0.357	0.17	2.72382027787826e-10	0	Pou4f1	medMarkers_seurat
1283	2.31609683125969e-14	0.40863744048796	0.41	0.212	3.36181455057344e-10	0	Cntnap2	medMarkers_seurat
1284	2.55890362921669e-14	0.453960856594068	0.875	0.765	3.71424861780802e-10	0	Snhg11	medMarkers_seurat
1285	3.05253489454991e-14	0.317016059872198	0.377	0.187	4.43075439943919e-10	0	Ina	medMarkers_seurat
1286	3.29279067956592e-14	0.251465686620433	0.308	0.136	4.77948567138993e-10	0	Gnl3l	medMarkers_seurat
1287	3.45036157914081e-14	0.288816267484639	0.393	0.201	5.00819983212288e-10	0	Kif1b	medMarkers_seurat
1288	5.28591016637412e-14	0.32970309076406	0.259	0.107	7.67249860649203e-10	0	Ntm	medMarkers_seurat
1289	7.64392379928556e-14	0.285051870302618	0.387	0.196	1.1095155394663e-09	0	Tcaf1	medMarkers_seurat
1290	1.05122093766796e-13	0.300098947827721	0.439	0.238	1.52584719102504e-09	0	Purb	medMarkers_seurat
1291	1.31205617699379e-13	0.31847207468003	0.462	0.266	1.90444954090649e-09	0	Atp6v1b2	medMarkers_seurat
1292	1.56054815663322e-13	0.29444739308538	0.364	0.182	2.26513564935311e-09	0	Ubqln2	medMarkers_seurat
1293	1.63613235215389e-13	0.31442955523644	0.387	0.205	2.37484610915138e-09	0	Map1a	medMarkers_seurat
1294	4.68125621859837e-13	0.307308025030323	0.518	0.308	6.79484340129553e-09	0	Klc1	medMarkers_seurat
1295	6.02586115040306e-13	0.327261764408701	0.505	0.309	8.74653745981005e-09	0	Ctnnb1	medMarkers_seurat
1296	9.26117059027371e-13	0.285477987288585	0.433	0.236	1.34425891117823e-08	0	Gnb1	medMarkers_seurat
1297	9.63770911282608e-13	0.286567381722942	0.4	0.218	1.39891347772671e-08	0	Spock2	medMarkers_seurat
1298	1.17607167675402e-12	0.363805936402156	0.485	0.294	1.70706803880846e-08	0	Tmem130	medMarkers_seurat
1299	2.22839644447152e-12	0.282235679938379	0.39	0.209	3.23451743915042e-08	0	Rit2	medMarkers_seurat
1300	2.61186190936157e-12	0.318952222986096	0.538	0.335	3.79111756143831e-08	0	Tac2	medMarkers_seurat
1301	3.36145113921198e-12	0.293430234792716	0.266	0.117	4.87914632856619e-08	0	Cdk14	medMarkers_seurat
1302	7.21626553801975e-12	0.271859363412846	0.334	0.17	1.04744094284357e-07	0	Dnm1	medMarkers_seurat
1303	3.52634786995611e-11	0.258134035366757	0.466	0.275	5.11849393324129e-07	0	Ndrg4	medMarkers_seurat
1304	7.07458129196088e-11	0.332954829348132	0.508	0.34	1.02687547452812e-06	0	Olfm1	medMarkers_seurat
1305	7.33333255602543e-11	0.309717114764439	0.495	0.312	1.06443322050709e-06	0	Acot7	medMarkers_seurat
1306	1.81180771744686e-10	0.253773690367585	0.344	0.183	2.62983890187411e-06	0	Tcf7l2	medMarkers_seurat
1307	5.04019571193236e-10	0.258534365196194	0.41	0.241	7.31584407586982e-06	0	Map7d2	medMarkers_seurat
1308	5.05850109780601e-10	0.276602007834023	0.567	0.389	7.34241434346543e-06	0	Ywhaz	medMarkers_seurat
1309	1.5095603771672e-09	0.307844901903146	0.564	0.415	2.19112688745819e-05	0	Atp6v1e1	medMarkers_seurat
1310	5.02509237554579e-09	0.275864712602011	0.725	0.597	7.29392158310471e-05	0	Ttc3	medMarkers_seurat
1311	5.19041662626331e-09	0.253592007028933	0.298	0.162	7.53388973302119e-05	0	Fgf1	medMarkers_seurat
1312	1.55948092492572e-08	0.251825883408793	0.439	0.287	0.000226358656252968	0	Ndufa5	medMarkers_seurat
1313	1.88742630945325e-08	0.278919727594417	0.698	0.578	0.000273959928817139	0	Stmn3	medMarkers_seurat
1314	2.25516342237325e-08	0.262832911030297	0.37	0.223	0.000327336970757478	0	Nefm	medMarkers_seurat
1315	1.19337650449179e-07	0.462254005602244	0.348	0.224	0.00173218599626983	0	Trpm3	medMarkers_seurat
1316	4.40153751563493e-130	1.25240856401312	0.801	0.167	6.3888317039441e-126	1	Gap43	medMarkers_seurat
1317	2.41634544309959e-122	0.919310635442823	0.641	0.09	3.50732541065906e-118	1	Syn2	medMarkers_seurat
1318	1.31097577405154e-104	0.857646660461103	0.601	0.095	1.90288133603581e-100	1	Rab3c	medMarkers_seurat
1319	4.01523034141168e-95	1.26401239734968	0.996	0.856	5.82810684055905e-91	1	Meg3	medMarkers_seurat
1320	3.2670065476411e-87	0.538569220832076	0.406	0.04	4.74206000390105e-83	1	Cpne7	medMarkers_seurat
1321	1.91587706439546e-75	0.72106536614778	0.652	0.16	2.78089555897001e-71	1	Nap1l5	medMarkers_seurat
1322	1.29216813746666e-73	0.999634461150606	0.804	0.32	1.87558205153285e-69	1	Camk2n1	medMarkers_seurat
1323	3.02675154378653e-68	0.917465403207352	0.931	0.75	4.39332986580615e-64	1	Calm1	medMarkers_seurat
1324	5.32036586513046e-68	0.497268621833044	0.417	0.062	7.72251105323687e-64	1	Nptxr	medMarkers_seurat
1325	1.10420312941372e-52	0.352727597483497	0.272	0.03	1.60275084234401e-48	1	Ntng1	medMarkers_seurat
1326	8.89012667057878e-51	0.497838416840712	0.453	0.104	1.29040188623451e-46	1	Vsnl1	medMarkers_seurat
1327	3.31838033946193e-49	0.645862096300836	0.623	0.216	4.81662906272899e-45	1	Sparc	medMarkers_seurat
1328	1.62258755457975e-48	0.325578109918718	0.243	0.026	2.3551858354725e-44	1	Necab1	medMarkers_seurat
1329	1.71758763735564e-47	0.613610332462242	0.641	0.228	2.49307845562171e-43	1	Stmn2	medMarkers_seurat
1330	2.41888952604135e-46	0.705455139220476	0.946	0.755	3.51101814704902e-42	1	Snhg11	medMarkers_seurat
1331	1.12854457647158e-40	0.546769210526263	0.576	0.212	1.63808245274849e-36	1	Basp1	medMarkers_seurat
1332	1.89617312622109e-39	0.565331902552791	0.967	0.835	2.75229529270992e-35	1	Tuba1a	medMarkers_seurat
1333	1.12812437644381e-37	0.313331576962544	0.286	0.053	1.63747253240819e-33	1	Pgm2l1	medMarkers_seurat
1334	2.92620359066197e-35	0.443544246991538	0.551	0.204	4.24738451184585e-31	1	Nsf	medMarkers_seurat
1335	4.75786986023201e-34	0.563315216007961	0.743	0.381	6.90604810212676e-30	1	Aldoc	medMarkers_seurat
1336	4.87838086752028e-34	0.549201240324069	0.674	0.316	7.08096982920568e-30	1	Olfm1	medMarkers_seurat
1337	3.69822793592078e-33	0.579757336465063	0.822	0.498	5.36797784898901e-29	1	Sparcl1	medMarkers_seurat
1338	8.63477245491724e-33	0.309464626686014	0.322	0.078	1.25333722183124e-28	1	Camkv	medMarkers_seurat
1339	7.98632098692858e-32	0.479567950522866	0.569	0.234	1.15921449125268e-27	1	Tubb5	medMarkers_seurat
1340	3.05016351538713e-31	0.540965030630476	0.721	0.381	4.42731234258441e-27	1	Tubb2a	medMarkers_seurat
1341	5.95944115517775e-31	0.460027933943344	0.562	0.232	8.6501288367405e-27	1	Rab6a	medMarkers_seurat
1342	7.01048873702226e-31	0.343613057027599	0.511	0.172	1.01757244017878e-26	1	Ccdc153	medMarkers_seurat
1343	2.35877844275216e-30	0.263885536561166	0.199	0.032	3.42376690965476e-26	1	Cit	medMarkers_seurat
1344	7.69758317774414e-30	0.366284093143492	0.478	0.169	1.11730419824956e-25	1	Ttyh1	medMarkers_seurat
1345	7.01149597028505e-29	0.385761748889568	0.486	0.18	1.01771864008687e-24	1	Tubb3	medMarkers_seurat
1346	3.43322631425809e-28	0.389211845855794	0.475	0.177	4.98332799514562e-24	1	Snca	medMarkers_seurat
1347	2.45195367545186e-27	0.282769731804655	0.236	0.051	3.55901075991838e-23	1	Stmn1	medMarkers_seurat
1348	2.77651131178896e-27	0.432454456361257	0.54	0.234	4.03010616906167e-23	1	Ncdn	medMarkers_seurat
1349	3.02270567424132e-27	0.310620776250663	0.333	0.097	4.38745728616128e-23	1	Maob	medMarkers_seurat
1350	3.75656781325481e-27	0.277312354161562	0.246	0.055	5.45265818093935e-23	1	Fxyd6	medMarkers_seurat
1351	9.58165168696813e-27	0.49120845711578	0.754	0.433	1.39077674236342e-22	1	Calb2	medMarkers_seurat
1352	1.62618471970596e-26	0.460441895625163	0.601	0.276	2.36040712065321e-22	1	Celf4	medMarkers_seurat
1353	1.74953155925499e-26	0.44436229258326	0.663	0.328	2.53944505825862e-22	1	Bex2	medMarkers_seurat
1354	3.83354183066403e-26	0.326416245882764	0.322	0.095	5.56438596720884e-22	1	2900011O08Rik	medMarkers_seurat
1355	4.20252430431095e-26	0.487893284168577	0.866	0.697	6.09996402770734e-22	1	Calm2	medMarkers_seurat
1356	2.11887463554896e-23	0.2673456171237	0.315	0.098	3.07554653349932e-19	1	Ywhah	medMarkers_seurat
1357	6.58125450735343e-23	0.37832176770661	0.558	0.256	9.55269091742351e-19	1	Ncald	medMarkers_seurat
1358	1.2649628248593e-22	0.268528658955883	0.268	0.076	1.83609354028328e-18	1	Grm8	medMarkers_seurat
1359	1.73703741245632e-22	0.388080965027381	0.601	0.299	2.52130980418034e-18	1	Acot7	medMarkers_seurat
1360	7.61665015317288e-22	0.384786500052542	0.975	0.929	1.10555676973304e-17	1	Gnas	medMarkers_seurat
1361	1.33708535028317e-21	0.349095303403195	0.406	0.164	1.94077938593602e-17	1	Slc17a6	medMarkers_seurat
1362	3.17073357231991e-21	0.308633870190847	0.453	0.191	4.60231978022235e-17	1	Rab6b	medMarkers_seurat
1363	1.3478421395987e-20	0.328696826567736	0.435	0.185	1.95639286562751e-16	1	Eid1	medMarkers_seurat
1364	2.05130720705778e-20	0.308824992429963	0.5	0.225	2.97747241104437e-16	1	Syp	medMarkers_seurat
1365	2.07205197266035e-20	0.290433691377621	0.337	0.121	3.0075834383165e-16	1	Stmn4	medMarkers_seurat
1366	3.08579364697569e-20	0.336705119218678	0.493	0.227	4.47902947858522e-16	1	Eno2	medMarkers_seurat
1367	3.14652422322594e-20	0.386376238952814	0.591	0.309	4.56717991001246e-16	1	Kif5a	medMarkers_seurat
1368	4.05361641772382e-20	0.359923098887701	0.543	0.266	5.88382423032612e-16	1	Ndrg4	medMarkers_seurat
1369	9.67722095981022e-20	0.334258978938368	0.551	0.275	1.40464862231645e-15	1	Zcchc18	medMarkers_seurat
1370	2.46216113052048e-19	0.261066989244043	0.341	0.125	3.57382688095047e-15	1	Rangap1	medMarkers_seurat
1371	2.67510647948078e-19	0.326511492897799	0.467	0.214	3.88291705496635e-15	1	Zcchc12	medMarkers_seurat
1372	2.8774847836771e-19	0.257616249292354	0.272	0.088	4.17666916350731e-15	1	Ccdc136	medMarkers_seurat
1373	3.59932313770264e-19	0.334069361421777	0.42	0.182	5.22441753437538e-15	1	Peg3	medMarkers_seurat
1374	7.07113665944678e-19	0.387496064409061	0.935	0.862	1.0263754861187e-14	1	Hsp90ab1	medMarkers_seurat
1375	1.10624060715635e-18	0.330573381255946	0.514	0.254	1.60570824128745e-14	1	Tspan7	medMarkers_seurat
1376	1.75212618761068e-18	0.321336945897385	0.337	0.131	2.5432111613169e-14	1	Timp3	medMarkers_seurat
1377	1.82856472073577e-18	0.319126288003396	0.449	0.203	2.65416169214797e-14	1	Prnp	medMarkers_seurat
1378	2.1322274712558e-18	0.314360875777625	0.406	0.176	3.0949281745278e-14	1	Tcf7l2	medMarkers_seurat
1379	3.35162546585826e-18	0.36823968037238	0.728	0.478	4.86488436369326e-14	1	Uchl1	medMarkers_seurat
1380	3.42267136498314e-18	0.260686347983569	0.326	0.123	4.96800748627303e-14	1	Slc1a2	medMarkers_seurat
1381	4.41747206621671e-18	0.338976247439128	0.554	0.281	6.41196070411356e-14	1	Scd2	medMarkers_seurat
1382	6.47772284790354e-18	0.439985162177338	0.75	0.545	9.40241471373198e-14	1	Ndrg2	medMarkers_seurat
1383	1.07980056087125e-17	0.297787872208959	0.384	0.162	1.56733051410462e-13	1	Reep5	medMarkers_seurat
1384	1.50700765122004e-17	0.290687545457438	0.395	0.17	2.18742160574588e-13	1	Chgb	medMarkers_seurat
1385	1.97513072926205e-17	0.256008084524971	0.319	0.121	2.86690225352387e-13	1	Catsperd	medMarkers_seurat
1386	3.6657470525743e-17	0.304780226443795	0.493	0.242	5.32083184681159e-13	1	Pcsk1n	medMarkers_seurat
1387	5.54150514077739e-17	0.35234397042537	0.833	0.672	8.04349471183838e-13	1	Zwint	medMarkers_seurat
1388	1.01710375591711e-16	0.288150261564514	0.475	0.231	1.47632610171368e-12	1	Atp6v0e2	medMarkers_seurat
1389	1.08942446075912e-16	0.252356698629452	0.366	0.154	1.58129960479186e-12	1	Ppp3ca	medMarkers_seurat
1390	1.49662448125337e-16	0.320769104145485	0.457	0.224	2.17235043453927e-12	1	Snrnp70	medMarkers_seurat
1391	1.59638499237053e-16	0.267449637741195	0.326	0.13	2.31715281642583e-12	1	Ahi1	medMarkers_seurat
1392	1.72214145174971e-16	0.308824992429963	0.467	0.23	2.4996883172147e-12	1	Luc7l3	medMarkers_seurat
1393	2.55275444270075e-16	0.255614328825054	0.373	0.16	3.70532307358013e-12	1	Tuba4a	medMarkers_seurat
1394	2.94442723142917e-16	0.340343786745108	0.486	0.253	4.27383612641945e-12	1	Oxct1	medMarkers_seurat
1395	3.68754924438416e-16	0.274648856335652	0.489	0.242	5.35247772822361e-12	1	Ywhag	medMarkers_seurat
1396	4.28631319799739e-16	0.359101798032057	0.801	0.587	6.22158360689321e-12	1	Ttc3	medMarkers_seurat
1397	5.92040777589159e-16	0.251459494209964	0.355	0.151	8.59347188670665e-12	1	Hdac11	medMarkers_seurat
1398	1.66741970984497e-15	0.29230547975136	0.438	0.214	2.42025970883998e-11	1	Ap2s1	medMarkers_seurat
1399	5.62466681129763e-15	0.320003252327317	0.906	0.839	8.16420387659852e-11	1	Ckb	medMarkers_seurat
1400	5.8100636740221e-15	0.296303727714411	0.377	0.174	8.43330742284308e-11	1	Syt11	medMarkers_seurat
1401	6.23124490606882e-15	0.259888270627454	0.377	0.172	9.04465198115889e-11	1	Pink1	medMarkers_seurat
1402	7.31395893956452e-15	0.268172292431529	0.399	0.189	1.06162114007779e-10	1	Syt4	medMarkers_seurat
1403	1.76603764487976e-14	0.259330398750739	0.355	0.16	2.56340364154297e-10	1	Hsp90aa1	medMarkers_seurat
1404	1.84651950660166e-14	0.26470124489638	0.409	0.196	2.68022306383231e-10	1	Hsph1	medMarkers_seurat
1405	1.84799937014839e-14	0.29019891179038	0.529	0.286	2.68237108577038e-10	1	Rrp1	medMarkers_seurat
1406	1.91229089631898e-14	0.26969451784346	0.377	0.175	2.77569023600699e-10	1	Rbm25	medMarkers_seurat
1407	2.34696794930579e-14	0.272822936701111	0.384	0.181	3.40662397841735e-10	1	Pea15a	medMarkers_seurat
1408	2.52316414557001e-14	0.318456362726205	0.486	0.264	3.66237275729488e-10	1	Mllt11	medMarkers_seurat
1409	5.238979837221e-14	0.279199269701188	0.272	0.11	7.60437923372629e-10	1	Map9	medMarkers_seurat
1410	6.76412923524457e-14	0.2514861848973	0.395	0.191	9.81813358495749e-10	1	Saraf	medMarkers_seurat
1411	6.76585598332519e-14	0.26182888059521	0.384	0.185	9.82063995979651e-10	1	Stip1	medMarkers_seurat
1412	1.3514784208503e-13	0.262108490033734	0.438	0.221	1.96167092786421e-09	1	Resp18	medMarkers_seurat
1413	1.52363679792805e-13	0.287422328934511	0.366	0.177	2.21155881219256e-09	1	Sars	medMarkers_seurat
1414	1.59350970795791e-13	0.294131007056086	0.478	0.259	2.31297934110091e-09	1	Gprasp1	medMarkers_seurat
1415	1.6772844469371e-13	0.267884584746181	0.449	0.236	2.4345783747292e-09	1	Serbp1	medMarkers_seurat
1416	1.71823982987563e-13	0.280303103814824	0.37	0.18	2.49402511306448e-09	1	G3bp2	medMarkers_seurat
1417	1.7382119909196e-13	0.288115318482165	0.543	0.31	2.5230147048198e-09	1	Atp6v1g2	medMarkers_seurat
1418	4.49224433429276e-13	0.267614477613049	0.402	0.201	6.52049265122594e-09	1	Ntrk2	medMarkers_seurat
1419	7.47864157305494e-13	0.268835753027673	0.377	0.189	1.08552482432892e-08	1	Atrx	medMarkers_seurat
1420	9.34764269414202e-13	0.340704503967115	0.62	0.416	1.35681033705471e-08	1	Ywhab	medMarkers_seurat
1421	1.52663156324617e-12	0.261196748391515	0.449	0.245	2.21590571405182e-08	1	Atp6v1a	medMarkers_seurat
1422	1.65454855756038e-12	0.262105894698336	0.533	0.301	2.40157723129888e-08	1	Fkbp3	medMarkers_seurat
1423	2.20484123552101e-12	0.298617097184214	0.504	0.292	3.20032705335874e-08	1	Rab3a	medMarkers_seurat
1424	3.22887615786663e-12	0.260989222738886	0.428	0.228	4.68671374314341e-08	1	Gng3	medMarkers_seurat
1425	4.86049964334368e-12	0.267839984285376	0.514	0.297	7.05501523231336e-08	1	Gdi1	medMarkers_seurat
1426	5.00413808129269e-12	0.25590600824935	0.438	0.239	7.26350642499634e-08	1	Rtn3	medMarkers_seurat
1427	1.46592673866927e-11	0.273722557451092	0.754	0.541	2.12779266117844e-07	1	Rtn1	medMarkers_seurat
1428	4.41462983653961e-11	0.253086992262302	0.467	0.269	6.40783520773724e-07	1	Snap47	medMarkers_seurat
1429	8.99298785338197e-11	0.272098398098182	0.529	0.327	1.30533218691839e-06	1	Serinc1	medMarkers_seurat
1430	5.87990061523799e-10	0.261825979793168	0.46	0.28	8.53467574301794e-06	1	Tuba1b	medMarkers_seurat
1431	7.82354058441802e-10	0.2866221755764	0.743	0.573	1.13558691582828e-05	1	Stmn3	medMarkers_seurat
1432	1.86423922388451e-09	0.250417623470145	0.645	0.441	2.70594323346836e-05	1	Ncl	medMarkers_seurat
1433	1.8303307859113e-75	1.57107360659642	1	0.704	2.65672513575025e-71	2	Ttr	medMarkers_seurat
1434	1.33041544547526e-59	0.523383561750594	0.957	0.424	1.93109801910734e-55	2	Enpp2	medMarkers_seurat
1435	2.88905631798283e-26	0.464379728961618	0.553	0.22	4.19346524555207e-22	2	1500015O10Rik	medMarkers_seurat
1436	5.97685873971154e-20	0.329035254565835	0.354	0.126	8.6754104606913e-16	2	Igf2	medMarkers_seurat
1437	3.44692656709278e-10	0.266804565028759	0.3	0.144	5.00321391213517e-06	2	Col9a3	medMarkers_seurat
1438	8.45818597750645e-10	0.332565771662358	0.58	0.394	1.22770569463506e-05	2	Bsg	medMarkers_seurat
1439	8.89201363431406e-10	0.256124146458748	0.315	0.159	1.29067577902069e-05	2	Ifi27	medMarkers_seurat
1440	7.47394000486865e-07	0.298272694026672	0.736	0.516	0.0108484239170668	3	Sparcl1	medMarkers_seurat
1441	1.69918157575329e-162	1.64594285211286	0.932	0.174	2.4663620572059e-158	4	1500015O10Rik	medMarkers_seurat
1442	2.12379484730164e-154	3.00092025969477	1	0.424	3.08268822085833e-150	4	Enpp2	medMarkers_seurat
1443	2.78970531835149e-144	1.14193088400232	0.708	0.082	4.04925726958719e-140	4	Igf2	medMarkers_seurat
1444	3.51981978279791e-142	0.763605350116542	0.564	0.038	5.10901841473116e-138	4	Kcnj13	medMarkers_seurat
1445	8.70839269970021e-140	0.865904589666307	0.619	0.055	1.26402320036149e-135	4	Sostdc1	medMarkers_seurat
1446	1.08918187104925e-136	0.93003140208698	0.64	0.065	1.58094748582799e-132	4	Folr1	medMarkers_seurat
1447	1.98403415151175e-131	2.99865076727967	1	0.707	2.87982557091931e-127	4	Ttr	medMarkers_seurat
1448	1.23777937933015e-125	1.1937481632056	0.686	0.094	1.79663676909771e-121	4	Col9a3	medMarkers_seurat
1449	8.23590747052311e-119	0.567564335259595	0.411	0.018	1.19544196934643e-114	4	Car12	medMarkers_seurat
1450	7.43324053055998e-116	1.05711979570991	0.733	0.125	1.07893486301078e-111	4	Rbp1	medMarkers_seurat
1451	3.40265995487242e-113	0.65669014620003	0.475	0.035	4.93896092449731e-109	4	Kl	medMarkers_seurat
1452	2.04525923866635e-111	0.589975150130123	0.411	0.022	2.96869378492421e-107	4	Prlr	medMarkers_seurat
1453	7.29799100301114e-105	0.890503357315134	0.678	0.113	1.05930339408707e-100	4	Ifi27	medMarkers_seurat
1454	1.95857211409058e-103	0.627302295013808	0.483	0.044	2.84286742360248e-99	4	Kcne2	medMarkers_seurat
1455	1.24753344468604e-96	0.744519357304857	0.581	0.082	1.81079479496178e-92	4	Igfbp2	medMarkers_seurat
1456	3.43311915404089e-93	0.526054116605776	0.436	0.039	4.98317245209036e-89	4	Clic6	medMarkers_seurat
1457	4.1445072788784e-90	0.491062713087309	0.356	0.022	6.015752315292e-86	4	F5	medMarkers_seurat
1458	2.23301217799824e-87	0.611916792679058	0.479	0.056	3.24121717636444e-83	4	Vamp8	medMarkers_seurat
1459	2.61968005708715e-78	0.376142212115861	0.292	0.015	3.802465602862e-74	4	Ace	medMarkers_seurat
1460	5.01241951950203e-78	0.407323162442068	0.326	0.022	7.2755269325572e-74	4	Pcolce	medMarkers_seurat
1461	3.12197159715961e-77	0.457596187314673	0.377	0.036	4.53154177327717e-73	4	Slco1c1	medMarkers_seurat
1462	2.126767766513e-72	1.06585564277429	0.847	0.361	3.08700341309362e-68	4	Bsg	medMarkers_seurat
1463	1.26333781347636e-71	0.556094974887068	0.466	0.07	1.83373483626094e-67	4	Slc12a2	medMarkers_seurat
1464	8.25364519109569e-70	0.487204851804733	0.373	0.041	1.19801659948754e-65	4	Slc31a1	medMarkers_seurat
1465	1.02469173344775e-69	1.01093432643888	0.992	0.874	1.48734005109941e-65	4	mt-Nd2	medMarkers_seurat
1466	1.45972671040227e-69	0.597620604413552	0.513	0.092	2.1187933201489e-65	4	Cab39l	medMarkers_seurat
1467	6.31174532016345e-69	0.455664788714378	0.36	0.038	9.16149833221725e-65	4	Cdkn1c	medMarkers_seurat
1468	3.5672821734801e-61	0.834116689117484	0.958	0.682	5.17791007480637e-57	4	Ptgds	medMarkers_seurat
1469	1.83492071770153e-60	0.557457540389065	0.36	0.048	2.66338742174377e-56	4	Htr2c	medMarkers_seurat
1470	1.63432236193241e-58	0.42159270811554	0.326	0.038	2.37221890834489e-54	4	Slc4a2	medMarkers_seurat
1471	2.6904868718639e-57	0.664210746601419	0.551	0.134	3.90524169451045e-53	4	Stk39	medMarkers_seurat
1472	8.79627271895304e-57	0.416172345525698	0.352	0.047	1.27677898515603e-52	4	Hemk1	medMarkers_seurat
1473	1.57967737811522e-56	0.945132487985377	0.843	0.456	2.29290171433424e-52	4	Arl6ip1	medMarkers_seurat
1474	7.77537110025103e-55	0.407273690333084	0.343	0.047	1.12859511520144e-50	4	Acaa2	medMarkers_seurat
1475	8.43214224843118e-55	0.440101950928955	0.369	0.056	1.22392544735979e-50	4	Emb	medMarkers_seurat
1476	2.01646916173793e-54	0.401620191784469	0.288	0.031	2.9269049882626e-50	4	Krt18	medMarkers_seurat
1477	9.07521059737334e-54	0.427667984363527	0.326	0.043	1.31726681820874e-49	4	Elovl7	medMarkers_seurat
1478	2.2360917379069e-53	0.277350705324207	0.22	0.015	3.24568715757187e-49	4	Tcn2	medMarkers_seurat
1479	3.14390295122055e-52	0.284846939291414	0.225	0.016	4.56337513369663e-48	4	Tuba1c	medMarkers_seurat
1480	4.00211627450383e-52	0.579310383978973	0.513	0.123	5.8090717724423e-48	4	Fxyd1	medMarkers_seurat
1481	7.04643491903653e-52	0.625195751140533	0.568	0.154	1.02279002849815e-47	4	Ppp1r1b	medMarkers_seurat
1482	2.88192086860206e-51	0.452691472400291	0.369	0.061	4.18310814077588e-47	4	Drc7	medMarkers_seurat
1483	1.66835866609466e-50	0.450001995512856	0.356	0.057	2.42162260383641e-46	4	Msx1	medMarkers_seurat
1484	2.84414607812997e-48	0.38696996130978	0.331	0.05	4.12827803240565e-44	4	Rdh5	medMarkers_seurat
1485	5.32103212016971e-48	0.87546116548517	0.881	0.631	7.72347812242633e-44	4	mt-Nd5	medMarkers_seurat
1486	2.23255477282878e-47	0.321463648979616	0.254	0.027	3.24055325276098e-43	4	Ephx1	medMarkers_seurat
1487	3.99048081264594e-47	0.597238195906013	0.627	0.203	5.79218289955558e-43	4	Ctsd	medMarkers_seurat
1488	4.36272862652436e-47	0.613178244870667	0.602	0.185	6.33250060140011e-43	4	Etfb	medMarkers_seurat
1489	7.02015156036614e-47	0.656349543065104	0.619	0.192	1.01897499898715e-42	4	Trpm3	medMarkers_seurat
1490	7.55967637245665e-47	0.377242581009611	0.343	0.057	1.09728702546208e-42	4	Tbc1d9	medMarkers_seurat
1491	9.96279959260835e-46	0.689313097296093	1	0.971	1.4461003608671e-41	4	mt-Nd4	medMarkers_seurat
1492	8.23478448334133e-45	0.303800886609469	0.233	0.024	1.19527896775699e-40	4	Prr32	medMarkers_seurat
1493	3.98921601009134e-44	0.258974667885601	0.191	0.014	5.79034703864759e-40	4	Col8a1	medMarkers_seurat
1494	1.63997329734711e-43	0.324756657499134	0.297	0.044	2.38042124109933e-39	4	Lgals1	medMarkers_seurat
1495	2.964256463064e-43	0.276924376598106	0.208	0.019	4.3026182561374e-39	4	Slc13a4	medMarkers_seurat
1496	5.30580332361155e-43	0.299862322763131	0.237	0.027	7.70137352422217e-39	4	Arsg	medMarkers_seurat
1497	9.3503002799166e-41	0.273960573582637	0.229	0.026	1.35719608562989e-36	4	Sulf1	medMarkers_seurat
1498	9.68009176770828e-41	0.256840838516335	0.191	0.016	1.40506532008286e-36	4	Sema3b	medMarkers_seurat
1499	3.31784934652384e-40	0.74853335027002	0.75	0.4	4.81585832647935e-36	4	Slc22a17	medMarkers_seurat
1500	6.30838438978946e-40	0.535792242361762	1	0.993	9.1566199417794e-36	4	mt-Cytb	medMarkers_seurat
1501	6.84014086229035e-40	0.35493979854125	0.322	0.059	9.92846446161444e-36	4	Phactr2	medMarkers_seurat
1502	7.02775770969071e-40	0.499104863772483	0.479	0.132	1.02007903156161e-35	4	Calml4	medMarkers_seurat
1503	7.90577007794647e-40	0.756353559381469	0.767	0.407	1.14752252681393e-35	4	Hspa5	medMarkers_seurat
1504	8.23569778356266e-39	0.456509493977709	0.458	0.124	1.19541153328412e-34	4	Atox1	medMarkers_seurat
1505	1.01836454158376e-38	0.28043179281423	0.212	0.024	1.47815613210883e-34	4	Smim22	medMarkers_seurat
1506	1.85739885338646e-38	0.594710477272719	0.453	0.129	2.69601443569044e-34	4	Neat1	medMarkers_seurat
1507	4.12945870564609e-38	0.259708302426299	0.208	0.023	5.99390931124529e-34	4	Vcam1	medMarkers_seurat
1508	1.21710762052555e-36	0.375511980289006	0.242	0.035	1.76663171119283e-32	4	Mgp	medMarkers_seurat
1509	1.97982951416604e-36	0.375736766163735	0.356	0.079	2.87372253981201e-32	4	Gsta4	medMarkers_seurat
1510	2.34217825487074e-36	0.420060147181994	0.419	0.109	3.39967173694488e-32	4	Ezr	medMarkers_seurat
1511	4.62216242860978e-36	0.540597015618634	1	0.986	6.7090687651271e-32	4	mt-Nd1	medMarkers_seurat
1512	1.01531708374838e-35	0.297187695053634	0.28	0.049	1.47373274706077e-31	4	Fam81a	medMarkers_seurat
1513	1.27220777356944e-35	0.286072104265503	0.25	0.039	1.84660958333604e-31	4	Ctnnal1	medMarkers_seurat
1514	7.71750405207988e-35	0.388999633184375	0.339	0.076	1.12019571315939e-30	4	Igfbp7	medMarkers_seurat
1515	3.88520726872251e-34	0.369953899490457	0.331	0.074	5.63937835055072e-30	4	Otx2	medMarkers_seurat
1516	2.03095071576886e-33	0.616205444500009	0.703	0.335	2.94792496393849e-29	4	Pcp4l1	medMarkers_seurat
1517	2.42366156273948e-33	0.256303336033271	0.195	0.024	3.51794475831635e-29	4	Steap2	medMarkers_seurat
1518	7.69323398517187e-33	0.25105761123064	0.212	0.03	1.1166729129477e-28	4	Cpq	medMarkers_seurat
1519	1.62577812517782e-32	0.34138619638438	0.314	0.069	2.35981694869561e-28	4	Lamp2	medMarkers_seurat
1520	2.00072455727397e-32	0.418674636821127	0.381	0.103	2.90405169488316e-28	4	H13	medMarkers_seurat
1521	8.54745283307215e-32	0.270475915002187	0.246	0.043	1.24066277872042e-27	4	Acad8	medMarkers_seurat
1522	6.75373405039272e-31	0.438974664951339	0.47	0.158	9.80304497414503e-27	4	Car2	medMarkers_seurat
1523	2.63920030698123e-30	0.343381572091203	0.331	0.082	3.83079924558326e-26	4	Hist1h2bc	medMarkers_seurat
1524	1.87258050918383e-29	0.561157917561692	0.72	0.379	2.71805060908033e-25	4	Prdx5	medMarkers_seurat
1525	2.39000160508078e-29	0.279208651544789	0.203	0.031	3.46908732977476e-25	4	Cd59a	medMarkers_seurat
1526	4.45391951800816e-27	0.27240525650662	0.267	0.059	6.46486418038885e-23	4	Atp6v0e	medMarkers_seurat
1527	1.21854805689926e-26	0.351381480786484	0.386	0.12	1.76872250458927e-22	4	Gas6	medMarkers_seurat
1528	1.62489546012725e-26	0.264237273252347	0.254	0.055	2.35853576037471e-22	4	Prps2	medMarkers_seurat
1529	2.13665536484891e-26	0.252890974639027	0.182	0.028	3.10135526207819e-22	4	F11r	medMarkers_seurat
1530	1.85321968820332e-25	0.353572964865994	0.36	0.111	2.68994837742712e-21	4	Npc2	medMarkers_seurat
1531	6.6146878973562e-25	0.395945114864928	0.5	0.199	9.60121948301252e-21	4	Ndufa1	medMarkers_seurat
1532	6.64974451100745e-24	0.564890180221808	0.699	0.429	9.65210415772731e-20	4	Hsp90b1	medMarkers_seurat
1533	1.60911506547735e-23	0.429970066766974	0.949	0.838	2.33563051754037e-19	4	Cst3	medMarkers_seurat
1534	3.23727161490104e-23	0.316725729972953	0.271	0.071	4.69889974902886e-19	4	Bad	medMarkers_seurat
1535	4.98290923353268e-23	0.267545734019209	0.271	0.071	7.23269275247268e-19	4	Slc4a10	medMarkers_seurat
1536	1.11018906554377e-21	0.277002133081189	0.292	0.085	1.61143942863678e-17	4	Ahcyl2	medMarkers_seurat
1537	3.43571610158495e-21	0.293970903553176	0.305	0.094	4.98694192145056e-17	4	Pla2g16	medMarkers_seurat
1538	1.25829287200898e-19	0.273154738831064	0.216	0.053	1.82641210372103e-15	4	Igfbp4	medMarkers_seurat
1539	3.91131684281208e-19	0.264348285374817	0.242	0.067	5.67727639734173e-15	4	Cald1	medMarkers_seurat
1540	5.19151825176187e-19	0.346124389955829	0.936	0.789	7.53548874243236e-15	4	Clu	medMarkers_seurat
1541	8.67017242063258e-19	0.25191463467284	0.229	0.062	1.25847552685482e-14	4	Mcee	medMarkers_seurat
1542	3.83389508401035e-18	0.348489381886007	0.436	0.191	5.56489871444102e-14	4	Calr	medMarkers_seurat
1543	8.8169606734381e-18	0.315166984273485	0.5	0.233	1.27978184174954e-13	4	Sdhc	medMarkers_seurat
1544	1.78760566734621e-16	0.251770581366667	0.297	0.105	2.59470962615302e-12	4	S100a1	medMarkers_seurat
1545	2.31016228878098e-16	0.25012972311657	0.309	0.112	3.3532005621656e-12	4	Slc25a39	medMarkers_seurat
1546	3.43733310487132e-16	0.347172407762093	0.462	0.222	4.98928900172071e-12	4	Ndufa11	medMarkers_seurat
1547	4.01153067509379e-16	0.275822836705407	0.343	0.135	5.82273677489864e-12	4	Timp3	medMarkers_seurat
1548	4.95007674591467e-15	0.268377203265355	0.314	0.122	7.18503639669515e-11	4	Cog7	medMarkers_seurat
1549	5.8598689605696e-15	0.270336247540837	0.318	0.126	8.50559979626677e-11	4	Dnajc3	medMarkers_seurat
1550	8.38138408704756e-15	0.27506443378672	0.326	0.132	1.21655790023495e-10	4	Tmem59	medMarkers_seurat
1551	2.46541835025882e-13	0.26858239385607	0.36	0.164	3.57855473540067e-09	4	Tomm7	medMarkers_seurat
1552	1.69225294400654e-12	0.2622627594908	0.513	0.273	2.45630514822549e-08	4	Chchd10	medMarkers_seurat
1553	3.06922906869866e-12	0.272619834355114	0.394	0.195	4.4549859932161e-08	4	Myl6	medMarkers_seurat
1554	3.66208861174605e-12	0.276112738251824	0.504	0.279	5.31552161994939e-08	4	Uqcr10	medMarkers_seurat
1555	4.91234259057212e-12	0.379731472666733	0.665	0.47	7.13026527021543e-08	4	Cd63	medMarkers_seurat
1556	1.04261719821848e-11	0.354170709226011	0.602	0.402	1.51335886321413e-07	4	Tspan3	medMarkers_seurat
1557	1.13267717335509e-10	0.268059972142953	0.411	0.219	1.64408091712491e-06	4	Ctsb	medMarkers_seurat
1558	6.85304621496206e-08	0.265874013043178	0.576	0.398	0.000994719658101743	4	Cox7b	medMarkers_seurat
1559	8.33339363306904e-103	0.951790648429151	0.57	0.07	1.20959208583997e-98	5	Tac1	medMarkers_seurat
1560	1.81318832257523e-77	0.584385242943414	0.42	0.045	2.63184285021794e-73	5	Kcng4	medMarkers_seurat
1561	2.16418672961079e-74	1.38045727910318	0.72	0.188	3.14131703803006e-70	5	Cntnap2	medMarkers_seurat
1562	2.24094083097403e-66	0.423555278636951	0.251	0.013	3.2527256161588e-62	5	Pde11a	medMarkers_seurat
1563	1.03653669440169e-65	0.537310840612794	0.382	0.044	1.50453301192405e-61	5	Slc2a13	medMarkers_seurat
1564	8.37765851862326e-64	0.619409500033924	0.512	0.093	1.21601713397817e-59	5	Syt6	medMarkers_seurat
1565	6.34340570326431e-55	0.468353865111722	0.382	0.056	9.20745337828815e-51	5	6330403A02Rik	medMarkers_seurat
1566	4.95140334956136e-54	1.07623199118511	0.773	0.319	7.18696196188831e-50	5	Tac2	medMarkers_seurat
1567	7.35914370673043e-47	0.525916777352096	0.309	0.043	1.06817970903192e-42	5	Erbb4	medMarkers_seurat
1568	7.2722837845357e-46	0.927628221785574	0.836	0.436	1.05557199132536e-41	5	Calb2	medMarkers_seurat
1569	3.7133225847144e-45	0.765915785750468	0.643	0.215	5.38988773171296e-41	5	Gria1	medMarkers_seurat
1570	4.72143824238979e-45	0.282178913240525	0.217	0.018	6.85316760882878e-41	5	Wfdc1	medMarkers_seurat
1571	3.74304320010545e-43	0.566618743931717	0.58	0.173	5.43302720495306e-39	5	Syt13	medMarkers_seurat
1572	4.14040187713327e-42	0.298051805506684	0.184	0.013	6.00979332465894e-38	5	Galntl6	medMarkers_seurat
1573	8.75531585311002e-41	0.360754108375302	0.227	0.024	1.27083409607892e-36	5	Cntnap4	medMarkers_seurat
1574	2.84740690246123e-40	0.438437471634534	0.362	0.071	4.13301111892247e-36	5	Homer2	medMarkers_seurat
1575	4.19104310438515e-40	0.896423116660568	0.691	0.268	6.08329906601504e-36	5	Kcnma1	medMarkers_seurat
1576	4.21396832979977e-40	0.61497797027404	0.531	0.157	6.11657503070436e-36	5	Cadps2	medMarkers_seurat
1577	3.04185134413989e-39	0.622812297950823	0.614	0.207	4.41524722601905e-35	5	Gng8	medMarkers_seurat
1578	5.19793398634668e-38	0.273250472663926	0.188	0.017	7.5448011811822e-34	5	Unc13c	medMarkers_seurat
1579	3.88071736472263e-37	0.418723635866806	0.362	0.077	5.6328612548949e-33	5	Kif5c	medMarkers_seurat
1580	4.49475262076171e-36	0.727404757027018	0.841	0.507	6.52413342903563e-32	5	Necab2	medMarkers_seurat
1581	7.09270286771919e-35	0.808016703572403	0.966	0.859	1.02950582124944e-30	5	Pcp4	medMarkers_seurat
1582	7.14839712178252e-35	0.873108060315812	0.469	0.146	1.03758984222673e-30	5	Cadm2	medMarkers_seurat
1583	7.70686482661872e-35	0.366370807515568	0.319	0.062	1.11865142958371e-30	5	Olfm3	medMarkers_seurat
1584	1.01001206992349e-34	0.723636029743308	0.671	0.283	1.46603251949395e-30	5	Tmem130	medMarkers_seurat
1585	2.56060524465195e-32	0.657363288946294	0.845	0.535	3.7167185126123e-28	5	Zic1	medMarkers_seurat
1586	4.459302788446e-32	0.255131202664215	0.198	0.024	6.47267799742936e-28	5	Adcyap1	medMarkers_seurat
1587	3.9207137250851e-31	0.624519725371614	0.643	0.284	5.69091597196102e-27	5	Celf4	medMarkers_seurat
1588	1.02705580151259e-30	0.528316505952415	0.391	0.105	1.49077149589552e-26	5	Opcml	medMarkers_seurat
1589	1.3917336386753e-30	0.458217270693098	0.498	0.164	2.02010137653719e-26	5	Pou4f1	medMarkers_seurat
1590	2.0622838337939e-29	0.426905758857831	0.396	0.111	2.99340498475185e-25	5	Nrp2	medMarkers_seurat
1591	2.66582179120326e-29	0.45489684520964	0.44	0.133	3.86944032993154e-25	5	Apba1	medMarkers_seurat
1592	2.46452372086168e-28	0.593234873294484	0.908	0.721	3.57725618083072e-24	5	Itm2c	medMarkers_seurat
1593	3.994146262246e-28	0.418844151313011	0.386	0.11	5.79750329965006e-24	5	Cplx2	medMarkers_seurat
1594	4.85007786441279e-28	0.44485438249101	0.512	0.178	7.03988802019517e-24	5	Cpne4	medMarkers_seurat
1595	8.45869403399787e-27	0.41833279750575	0.348	0.093	1.22777943903479e-22	5	Rbms3	medMarkers_seurat
1596	1.0878850258714e-26	0.536640552034821	0.773	0.411	1.57906511505234e-22	5	Nwd2	medMarkers_seurat
1597	1.39722970855631e-26	0.2604274963298	0.232	0.043	2.02807892196949e-22	5	Nhlh2	medMarkers_seurat
1598	5.92397111983088e-26	0.438026553699061	0.512	0.191	8.59864408043452e-22	5	A830039N20Rik	medMarkers_seurat
1599	8.06757984605191e-26	0.45785913373448	0.406	0.133	1.17100921465444e-21	5	Gucy1a3	medMarkers_seurat
1600	2.99786414036925e-25	0.426577750028009	0.396	0.125	4.35139979974596e-21	5	Cck	medMarkers_seurat
1601	8.75753119998477e-25	0.313596905547546	0.28	0.066	1.27115565367779e-20	5	Fibcd1	medMarkers_seurat
1602	1.38286385407863e-24	0.494095912466227	0.473	0.179	2.00722688419513e-20	5	Pcsk2	medMarkers_seurat
1603	4.5814327411637e-24	0.494465890531456	0.507	0.205	6.64994962379912e-20	5	Ncam1	medMarkers_seurat
1604	1.01830838783483e-23	0.266174471078351	0.222	0.044	1.47807462494226e-19	5	Tmem163	medMarkers_seurat
1605	1.20534406296516e-23	0.417280225841366	0.396	0.133	1.74955690739394e-19	5	Ank2	medMarkers_seurat
1606	1.31079533917185e-23	0.324046534286638	0.164	0.024	1.90261943480795e-19	5	Tenm3	medMarkers_seurat
1607	1.83697517435421e-23	0.371583130752391	0.227	0.047	2.66636946557514e-19	5	Nlgn1	medMarkers_seurat
1608	5.10787901889355e-23	0.575632345474904	0.928	0.761	7.41408639592399e-19	5	Gabbr1	medMarkers_seurat
1609	1.16295661662415e-22	0.2647782004623	0.198	0.037	1.68803152902995e-18	5	Mtcl1	medMarkers_seurat
1610	1.42260437529525e-22	0.475727711935391	0.338	0.102	2.06491025074106e-18	5	Pcdh9	medMarkers_seurat
1611	1.30748647804651e-21	0.556310781737601	0.483	0.194	1.89781662288451e-17	5	Kcnd2	medMarkers_seurat
1612	1.8776040456774e-21	0.309269734666601	0.285	0.078	2.72534227230074e-17	5	Cbln2	medMarkers_seurat
1613	2.73955610977644e-21	0.280495577241828	0.256	0.064	3.9764656933405e-17	5	Galnt13	medMarkers_seurat
1614	6.05299446339043e-21	0.447203229453907	0.314	0.095	8.78592146361121e-17	5	Nrg3	medMarkers_seurat
1615	6.52570663095862e-21	0.488729372387671	0.541	0.247	9.47206317483644e-17	5	Syt1	medMarkers_seurat
1616	6.94797993128919e-21	0.29302151508937	0.159	0.026	1.00849928702663e-16	5	Sntg1	medMarkers_seurat
1617	8.3900653770804e-21	0.39816008607247	0.449	0.177	1.21781798948322e-16	5	Map2	medMarkers_seurat
1618	1.22551851309451e-20	0.26920534412773	0.203	0.043	1.77884012175668e-16	5	Lin7a	medMarkers_seurat
1619	1.82073791034811e-20	0.425854990514687	0.333	0.108	2.64280107687029e-16	5	Erc2	medMarkers_seurat
1620	2.03904290339694e-20	0.363957186782536	0.377	0.132	2.95967077428066e-16	5	Pam	medMarkers_seurat
1621	2.57327383718553e-20	0.280059772092165	0.271	0.073	3.73510697467479e-16	5	Lrrn3	medMarkers_seurat
1622	1.13195291902333e-19	0.385294080170705	0.498	0.216	1.64302966196237e-15	5	Spock2	medMarkers_seurat
1623	3.57294704749598e-19	0.417209260247467	0.527	0.239	5.18613263944042e-15	5	Cygb	medMarkers_seurat
1624	4.65666327550986e-19	0.37032959051935	0.488	0.208	6.75914674440256e-15	5	Rit2	medMarkers_seurat
1625	5.81784866991208e-19	0.28419574608442	0.237	0.062	8.44460734437738e-15	5	Nptx1	medMarkers_seurat
1626	1.33446137164399e-18	0.253174221175487	0.29	0.087	1.93697068094126e-14	5	C530008M17Rik	medMarkers_seurat
1627	1.93125890263113e-18	0.302649288232518	0.271	0.08	2.80322229716908e-14	5	Dnm3	medMarkers_seurat
1628	7.0383624884977e-18	0.336265044551119	0.242	0.067	1.02161831520544e-13	5	Mgat4c	medMarkers_seurat
1629	1.57182964467172e-17	0.315302682233805	0.29	0.093	2.28151072924101e-13	5	Ank3	medMarkers_seurat
1630	3.62388079836231e-17	0.31448086789037	0.377	0.142	5.26006297882289e-13	5	Cacna1e	medMarkers_seurat
1631	7.32051630294651e-17	0.369430684576741	0.464	0.208	1.06257294137269e-12	5	6330403K07Rik	medMarkers_seurat
1632	7.51824234826497e-17	0.338243106915298	0.522	0.242	1.09127287685066e-12	5	Cds2	medMarkers_seurat
1633	8.40490668822008e-17	0.325299096845164	0.28	0.091	1.21997220579514e-12	5	Cdh8	medMarkers_seurat
1634	1.39071742454778e-16	0.297294733083043	0.217	0.059	2.01862634173111e-12	5	Dmd	medMarkers_seurat
1635	1.49735481564165e-16	0.315166263620788	0.222	0.06	2.17341051490386e-12	5	Fgf14	medMarkers_seurat
1636	1.61543068830209e-16	0.281234852195688	0.222	0.061	2.34479764407049e-12	5	Ptprn2	medMarkers_seurat
1637	1.85701885200895e-16	0.257424289121526	0.164	0.035	2.695462863691e-12	5	Klhl29	medMarkers_seurat
1638	2.11590866090143e-16	0.299814174964798	0.256	0.079	3.07124142129843e-12	5	Brinp1	medMarkers_seurat
1639	2.68935617045318e-16	0.334274204712352	0.304	0.106	3.90360048141279e-12	5	Kctd8	medMarkers_seurat
1640	4.54274237319429e-16	0.265941173207492	0.285	0.095	6.59379055469151e-12	5	Pkia	medMarkers_seurat
1641	5.79641398610495e-16	0.321728951393239	0.425	0.186	8.41349490083133e-12	5	Impact	medMarkers_seurat
1642	6.40067321143593e-16	0.443857249256258	0.425	0.192	9.29057716639926e-12	5	Aifm3	medMarkers_seurat
1643	7.74228888103607e-16	0.277145588899354	0.174	0.041	1.12379323108239e-11	5	Mdga2	medMarkers_seurat
1644	1.22640496641427e-15	0.251230982736633	0.271	0.088	1.78012680875031e-11	5	Mtss1	medMarkers_seurat
1645	1.76586580541026e-15	0.320449399166666	0.43	0.191	2.563154216553e-11	5	Bex1	medMarkers_seurat
1646	1.81093480296126e-15	0.260296123366688	0.203	0.055	2.62857186649826e-11	5	Celf6	medMarkers_seurat
1647	2.51762746697849e-15	0.420075508832416	0.203	0.057	3.65433626831928e-11	5	Pde4d	medMarkers_seurat
1648	2.98805160949874e-15	0.44549937561266	0.401	0.178	4.33715691118743e-11	5	Dpp6	medMarkers_seurat
1649	3.23652035938322e-15	0.427274724698253	0.556	0.31	4.69780930164474e-11	5	Tspyl4	medMarkers_seurat
1650	3.39494740454969e-15	0.325749469668921	0.357	0.146	4.92776615770387e-11	5	Alcam	medMarkers_seurat
1651	5.68669296122527e-15	0.32967770450873	0.435	0.194	8.25423483321848e-11	5	Gfra1	medMarkers_seurat
1652	6.7924068213124e-15	0.366370807515568	0.208	0.06	9.85917850113495e-11	5	Frmpd4	medMarkers_seurat
1653	1.1660844056711e-14	0.368978662016355	0.512	0.261	1.6925715148316e-10	5	Marcks	medMarkers_seurat
1654	1.39301208887836e-14	0.300195789843597	0.367	0.154	2.02195704700693e-10	5	Fbxl16	medMarkers_seurat
1655	1.46250914772647e-14	0.453735136272581	0.377	0.168	2.12283202792498e-10	5	Nrxn1	medMarkers_seurat
1656	2.12315802039765e-14	0.291488562356362	0.295	0.108	3.08176386660719e-10	5	Pde1a	medMarkers_seurat
1657	2.5928107243742e-14	0.286980281200045	0.304	0.114	3.76346476642915e-10	5	Nefh	medMarkers_seurat
1658	3.13174547194467e-14	0.390525021208969	0.454	0.221	4.54572855252769e-10	5	Nefm	medMarkers_seurat
1659	3.96919026257954e-14	0.258212500643306	0.348	0.141	5.76127966613421e-10	5	Mapt	medMarkers_seurat
1660	3.99867206832281e-14	0.30379847629785	0.338	0.139	5.80407250717056e-10	5	Zic4	medMarkers_seurat
1661	5.60516170832494e-14	0.429771260867773	0.512	0.28	8.13589221963365e-10	5	Pnmal2	medMarkers_seurat
1662	1.12024407717162e-13	0.275925261780114	0.396	0.178	1.62603427801461e-09	5	Nsg1	medMarkers_seurat
1663	1.31077204102231e-13	0.349754906871709	0.459	0.232	1.90258561754388e-09	5	Gng3	medMarkers_seurat
1664	2.29149584531694e-13	0.36070662084083	0.415	0.2	3.32610621947753e-09	5	Sncg	medMarkers_seurat
1665	6.06760695629901e-13	0.418491949268043	0.792	0.669	8.80713149706801e-09	5	Snap25	medMarkers_seurat
1666	6.2263857584678e-13	0.301264848833523	0.502	0.265	9.03759892841601e-09	5	Tspan7	medMarkers_seurat
1667	1.55252455834011e-12	0.325452037435956	0.546	0.291	2.25348939643066e-08	5	Cacnb3	medMarkers_seurat
1668	2.06890168695684e-12	0.318354224612582	0.324	0.139	3.00301079861785e-08	5	Celf2	medMarkers_seurat
1669	2.409045622375e-12	0.276119789745771	0.343	0.151	3.49672972087731e-08	5	Atp1a1	medMarkers_seurat
1670	4.06740690286608e-12	0.308984212673212	0.401	0.194	5.90384111951012e-08	5	Kif21a	medMarkers_seurat
1671	4.80194474150305e-12	0.320976960215989	0.164	0.047	6.97002279229168e-08	5	Lrp1b	medMarkers_seurat
1672	5.34389349962647e-12	0.295545019589583	0.377	0.179	7.75666141470783e-08	5	Dos	medMarkers_seurat
1673	1.21305324476214e-11	0.30569884157429	0.502	0.273	1.76074678477225e-07	5	Clstn1	medMarkers_seurat
1674	1.22726099364221e-11	0.258594606447247	0.343	0.156	1.78136933227166e-07	5	Scg3	medMarkers_seurat
1675	1.35474971358565e-11	0.31580168323292	0.473	0.254	1.96641920926957e-07	5	Pcsk1n	medMarkers_seurat
1676	1.60249559144889e-11	0.315750098903817	0.44	0.229	2.32602235098806e-07	5	Resp18	medMarkers_seurat
1677	1.75899480168923e-11	0.269128673194679	0.242	0.092	2.55318095465191e-07	5	Nbea	medMarkers_seurat
1678	1.80841680738184e-11	0.434101164334764	0.28	0.118	2.62491699591474e-07	5	Ptprd	medMarkers_seurat
1679	2.01455837456596e-11	0.288101188646285	0.382	0.186	2.9241314806825e-07	5	Kif1a	medMarkers_seurat
1680	2.43783027049678e-11	0.252282938248515	0.28	0.116	3.53851063762607e-07	5	1500012F01Rik	medMarkers_seurat
1681	2.66148495824946e-11	0.266701538981832	0.415	0.209	3.8631454168991e-07	5	Kif1b	medMarkers_seurat
1682	2.99654050574817e-11	0.335578930154263	0.329	0.15	4.34947854409347e-07	5	Car10	medMarkers_seurat
1683	3.1789783671434e-11	0.433898349480869	0.725	0.572	4.61428709990865e-07	5	Nsg2	medMarkers_seurat
1684	3.9968639169571e-11	0.313546839154969	0.614	0.379	5.80144797546323e-07	5	Tspan13	medMarkers_seurat
1685	1.00493529856129e-10	0.389758115726542	0.435	0.235	1.45866358586171e-06	5	Lsamp	medMarkers_seurat
1686	1.09128317014285e-10	0.311228091957783	0.478	0.268	1.58399752146235e-06	5	Gprasp1	medMarkers_seurat
1687	2.73346324302739e-10	0.277634164990377	0.367	0.184	3.96762189725425e-06	5	Nefl	medMarkers_seurat
1688	3.45312679137221e-10	0.327867320231901	0.836	0.678	5.01221353767677e-06	5	Zwint	medMarkers_seurat
1689	3.84776890572239e-10	0.264257337408868	0.478	0.262	5.58503656665605e-06	5	Gnao1	medMarkers_seurat
1690	3.90912974966695e-10	0.270198650753157	0.44	0.239	5.67410183164158e-06	5	Sptbn1	medMarkers_seurat
1691	4.08173198924813e-10	0.376934453416693	0.179	0.062	5.92463398239366e-06	5	Dlg2	medMarkers_seurat
1692	7.42697482439068e-10	0.278944084896442	0.285	0.126	1.07802539576031e-05	5	Rgs6	medMarkers_seurat
1693	5.56840939365472e-09	0.27259311194497	0.435	0.25	8.08254623488982e-05	5	Purb	medMarkers_seurat
1694	7.07742954130011e-09	0.256773509552469	0.329	0.166	0.000102728889791971	5	Fgf1	medMarkers_seurat
1695	7.32805333626183e-09	0.304968955421751	0.512	0.32	0.00010636669417584	5	Klc1	medMarkers_seurat
1696	7.3374097286823e-09	0.270140332947264	0.362	0.195	0.000106502502211824	5	Chd3	medMarkers_seurat
1697	8.01053130756493e-09	0.257938939127267	0.362	0.191	0.000116272861929305	5	St6galnac5	medMarkers_seurat
1698	8.56889236439855e-09	0.303464285378395	0.739	0.602	0.000124377472669245	5	Ttc3	medMarkers_seurat
1699	9.41643268171703e-09	0.440266982883669	0.947	0.867	0.000136679520375123	5	Meg3	medMarkers_seurat
1700	1.06185993261606e-08	0.288256925058785	0.884	0.793	0.000154128969219221	5	Cpe	medMarkers_seurat
1701	2.69714555645933e-08	0.297935840227929	0.512	0.329	0.000391490677520072	5	Gas5	medMarkers_seurat
1702	9.08939130334901e-08	0.271674808971351	0.44	0.267	0.00131932514768111	5	Stmn2	medMarkers_seurat
1703	1.12172501303166e-07	0.266789469480804	0.478	0.301	0.00162818385641546	5	Prkar1a	medMarkers_seurat
1704	2.98339400500795e-07	0.261524317187323	0.454	0.293	0.00433039639826904	5	Pura	medMarkers_seurat
1705	5.51711165029276e-07	0.255669434316148	0.348	0.203	0.00800808756039995	5	Syt4	medMarkers_seurat
1706	8.51650802281294e-07	0.272302126140363	0.386	0.236	0.012361711395113	5	Msi2	medMarkers_seurat
1707	1.16001207869748e-06	0.361374755853529	0.377	0.227	0.0168375753222939	5	Trpm3	medMarkers_seurat
1708	1.22968838421623e-06	0.274032209361942	0.179	0.08	0.0178489268968985	5	Asic2	medMarkers_seurat
1709	2.43935596218225e-06	0.31873326453117	0.812	0.778	0.0354072517910754	5	Snhg11	medMarkers_seurat
1710	1.42870648500603e-05	0.281923585325869	0.986	0.987	0.207376746298625	5	Malat1	medMarkers_seurat
1711	8.41867527391828e-117	1.57208436086295	0.779	0.155	1.22197071600924e-112	6	Ccdc153	medMarkers_seurat
1712	2.97841889958004e-108	1.39359337956909	0.725	0.131	4.32317503274042e-104	6	Rarres2	medMarkers_seurat
1713	5.86883379415199e-97	1.01662313288276	0.583	0.083	8.51861225221162e-93	6	Tmem212	medMarkers_seurat
1714	8.27168569558311e-76	1.02138165801339	0.686	0.168	1.20063517871389e-71	6	Pltp	medMarkers_seurat
1715	2.06084581092949e-71	1.4158352425306	0.931	0.595	2.99131769456415e-67	6	Dbi	medMarkers_seurat
1716	2.88810189260258e-71	0.660213032574396	0.436	0.057	4.19207989711265e-67	6	Ak7	medMarkers_seurat
1717	9.17057767443487e-68	0.580164464681312	0.436	0.06	1.33110934944422e-63	6	Enkur	medMarkers_seurat
1718	2.88910374234449e-66	0.659849017248496	0.451	0.067	4.19353408201303e-62	6	Tm4sf1	medMarkers_seurat
1719	2.39818014443139e-63	0.907012956411008	0.554	0.12	3.48095847964216e-59	6	Rsph1	medMarkers_seurat
1720	8.28683253117519e-63	0.560760365718978	0.382	0.049	1.20283374190008e-58	6	Dynlrb2	medMarkers_seurat
1721	2.79806240443036e-60	0.492336750478168	0.348	0.04	4.06138758003066e-56	6	1700012B09Rik	medMarkers_seurat
1722	5.40733605304423e-54	0.492309494777314	0.373	0.055	7.8487482809937e-50	6	Foxj1	medMarkers_seurat
1723	1.76305154279602e-52	0.551974042784852	0.402	0.067	2.55906931436842e-48	6	Fam183b	medMarkers_seurat
1724	4.16413416834613e-52	0.668913154056181	0.52	0.122	6.04424074535441e-48	6	Elof1	medMarkers_seurat
1725	2.3894547646825e-50	0.519967842775981	0.363	0.056	3.46829359093666e-46	6	2410004P03Rik	medMarkers_seurat
1726	4.55785551970773e-49	0.636152966061883	0.48	0.108	6.61572728685577e-45	6	4933434E20Rik	medMarkers_seurat
1727	8.41307496373308e-49	0.461307304328916	0.27	0.029	1.22115783098586e-44	6	Crygn	medMarkers_seurat
1728	1.54784090830267e-48	0.318373535261143	0.221	0.017	2.24669107840133e-44	6	Dmkn	medMarkers_seurat
1729	2.21427023956023e-47	0.552069804295683	0.373	0.064	3.21401325272167e-43	6	Cfap126	medMarkers_seurat
1730	5.28093260576735e-47	0.289253061901431	0.206	0.014	7.66527367727131e-43	6	Fam216b	medMarkers_seurat
1731	2.06145160384362e-44	0.942338935135601	0.946	0.791	2.99219700297901e-40	6	Clu	medMarkers_seurat
1732	2.11715918317495e-44	0.632788557282351	0.475	0.116	3.07305655437844e-40	6	Anxa5	medMarkers_seurat
1733	5.59826273887723e-44	0.794569418996571	0.534	0.16	8.1258783654803e-40	6	Tppp3	medMarkers_seurat
1734	1.66976629352702e-43	0.344409654183925	0.26	0.03	2.42366577505447e-39	6	1700026D08Rik	medMarkers_seurat
1735	1.83827796094657e-43	0.513123113813494	0.348	0.061	2.66826046031395e-39	6	1110017D15Rik	medMarkers_seurat
1736	1.77577955684702e-41	0.315366425202828	0.216	0.02	2.57754402676345e-37	6	Ccdc33	medMarkers_seurat
1737	4.59464874976944e-41	0.325645345174995	0.221	0.022	6.66913266029035e-37	6	Cdhr3	medMarkers_seurat
1738	2.96417461162272e-40	0.396893513043578	0.304	0.048	4.30249944877038e-36	6	Mlf1	medMarkers_seurat
1739	1.39909754296115e-39	0.302995973926294	0.235	0.027	2.0307900836081e-35	6	3300002A11Rik	medMarkers_seurat
1740	4.35354804336762e-39	0.31493544128433	0.245	0.03	6.3191749849481e-35	6	Riiad1	medMarkers_seurat
1741	8.53004480184494e-39	0.349748791961137	0.255	0.034	1.23813600298779e-34	6	Dnali1	medMarkers_seurat
1742	9.738695833957e-39	0.502899338354609	0.324	0.059	1.41357170029886e-34	6	Gm973	medMarkers_seurat
1743	3.7267841196192e-38	0.44681873837526	0.294	0.049	5.40942714962727e-34	6	1700016K19Rik	medMarkers_seurat
1744	4.82590020262542e-38	0.294160739237857	0.176	0.014	7.0047941441108e-34	6	E230008N13Rik	medMarkers_seurat
1745	5.74058680696358e-38	0.413291661335109	0.275	0.041	8.33246175030764e-34	6	Hdc	medMarkers_seurat
1746	7.86890287985112e-38	0.472711711494429	0.363	0.075	1.14217125301039e-33	6	Vim	medMarkers_seurat
1747	4.15874816504785e-37	0.265788173814918	0.186	0.017	6.03642296156696e-33	6	Hc	medMarkers_seurat
1748	1.12538577647753e-36	0.653171302051571	0.48	0.144	1.63349745455713e-32	6	Nudt4	medMarkers_seurat
1749	1.30089297134049e-36	0.301898313921129	0.206	0.022	1.88824614790073e-32	6	Meig1	medMarkers_seurat
1750	1.345740223534e-36	0.300090586970885	0.24	0.031	1.9533419344596e-32	6	Cd24a	medMarkers_seurat
1751	2.61135523068495e-36	0.404435062056197	0.27	0.042	3.79038211733921e-32	6	Ccdc108	medMarkers_seurat
1752	4.88899860579327e-36	0.260005821220912	0.191	0.019	7.09638147630893e-32	6	Cdhr4	medMarkers_seurat
1753	1.7520256419255e-34	0.540654164813209	0.475	0.139	2.54306521925486e-30	6	Calml4	medMarkers_seurat
1754	2.24916146207341e-34	0.404102617897367	0.245	0.036	3.26465786219955e-30	6	Rsph4a	medMarkers_seurat
1755	4.15253617481801e-34	0.3421056424498	0.235	0.034	6.02740625774834e-30	6	Odf3b	medMarkers_seurat
1756	2.44282877558055e-33	0.788836653718034	0.799	0.47	3.54576596775517e-29	6	Nnat	medMarkers_seurat
1757	3.72613136823008e-33	0.317239453018455	0.225	0.031	5.40847968098597e-29	6	1700007K13Rik	medMarkers_seurat
1758	4.80417039929085e-33	0.26422850334854	0.181	0.019	6.97325333457067e-29	6	Stoml3	medMarkers_seurat
1759	7.91256514121194e-33	0.299919863931707	0.211	0.027	1.14850883024691e-28	6	Iqca	medMarkers_seurat
1760	1.68712498579579e-32	0.323725366833105	0.25	0.04	2.44886191688259e-28	6	Lrrc48	medMarkers_seurat
1761	2.33044326047057e-31	0.310715066931201	0.191	0.023	3.38263839257303e-27	6	Wdr66	medMarkers_seurat
1762	2.69225915580789e-31	0.51957074499795	0.407	0.114	3.90781416465515e-27	6	S100b	medMarkers_seurat
1763	6.8762023885695e-31	0.319169483970559	0.25	0.042	9.98080776700863e-27	6	Spef1	medMarkers_seurat
1764	7.43194711059813e-31	0.262214612448647	0.186	0.022	1.07874712310332e-26	6	6820408C15Rik	medMarkers_seurat
1765	1.32657619020489e-30	0.251082542916636	0.172	0.018	1.9255253400824e-26	6	Lrrc36	medMarkers_seurat
1766	7.07469737529089e-30	0.621151938040715	0.49	0.174	1.02689232402347e-25	6	Mt1	medMarkers_seurat
1767	1.95749930374038e-29	0.411699986951107	0.324	0.075	2.84131023937916e-25	6	Ccdc34	medMarkers_seurat
1768	3.93824150145504e-29	0.299253271195269	0.255	0.047	5.71635753936199e-25	6	1700088E04Rik	medMarkers_seurat
1769	6.2968664095498e-29	0.316353957448124	0.255	0.047	9.13990159346153e-25	6	Slc2a1	medMarkers_seurat
1770	7.19836415180152e-28	0.334531232299914	0.221	0.037	1.04484255663399e-23	6	Tekt1	medMarkers_seurat
1771	1.16970615130634e-27	0.252224275705626	0.176	0.023	1.69782847862116e-23	6	Cfap43	medMarkers_seurat
1772	2.37666209023596e-27	0.399276981972487	0.333	0.086	3.44972502397749e-23	6	Fhl1	medMarkers_seurat
1773	1.92852556998517e-26	0.623309684218122	0.475	0.18	2.79925486483347e-22	6	Fam213a	medMarkers_seurat
1774	1.94974171512508e-26	0.256542871298128	0.152	0.017	2.83005009950406e-22	6	Cfap54	medMarkers_seurat
1775	2.42886648113735e-26	0.459606802382278	0.338	0.093	3.52549969737086e-22	6	Ascc1	medMarkers_seurat
1776	4.28451123082634e-26	0.293022503985036	0.211	0.036	6.21896805154443e-22	6	Iqcg	medMarkers_seurat
1777	6.99324423577237e-26	0.287570542113149	0.235	0.045	1.01506940082236e-21	6	Cfap44	medMarkers_seurat
1778	4.28703579449021e-24	0.632796080331008	0.902	0.722	6.22263245570253e-20	6	Itm2c	medMarkers_seurat
1779	3.8730619242288e-23	0.406199621856625	0.348	0.106	5.6217493830181e-19	6	Mlc1	medMarkers_seurat
1780	1.23392547513663e-22	0.258143586517626	0.196	0.036	1.79104282716082e-18	6	Cfap45	medMarkers_seurat
1781	1.35505452407377e-22	0.268010615976963	0.235	0.051	1.96686164169308e-18	6	Bphl	medMarkers_seurat
1782	1.4417205333492e-22	0.253357768076514	0.167	0.026	2.09265735415636e-18	6	1700001L19Rik	medMarkers_seurat
1783	2.30092587270888e-22	0.358072559715423	0.304	0.085	3.33979390423694e-18	6	Crip2	medMarkers_seurat
1784	2.88836689737957e-22	0.281559304079287	0.23	0.05	4.19246455154645e-18	6	Lrrc23	medMarkers_seurat
1785	1.95993108450402e-21	0.252715764032345	0.24	0.056	2.84483996915758e-17	6	Kcnj10	medMarkers_seurat
1786	2.14925072231652e-21	0.565954432634953	0.966	0.841	3.11963742344243e-17	6	Tuba1a	medMarkers_seurat
1787	1.6082446523789e-20	0.354479294991415	0.289	0.083	2.33436711292797e-16	6	Ramp1	medMarkers_seurat
1788	1.61079913515612e-19	0.266374244532595	0.196	0.042	2.3380749446791e-15	6	Hspa2	medMarkers_seurat
1789	2.86244979805687e-19	0.256536789404793	0.206	0.046	4.15484588187955e-15	6	Zfp36l1	medMarkers_seurat
1790	6.81674597070841e-19	0.469174413188048	0.485	0.219	9.89450677648326e-15	6	Syne1	medMarkers_seurat
1791	6.63082725400479e-18	0.609634957402415	0.608	0.352	9.62464575918795e-14	6	Pcp4l1	medMarkers_seurat
1792	9.04807761334037e-18	0.374622254391904	0.299	0.1	1.31332846557635e-13	6	Ckap5	medMarkers_seurat
1793	4.89514727217268e-17	0.432427537644031	0.995	0.938	7.10530626555864e-13	6	Apoe	medMarkers_seurat
1794	8.63259262290587e-16	0.434947422494927	0.402	0.178	1.25302081921479e-11	6	Prdx6	medMarkers_seurat
1795	9.52672947972783e-16	0.341089588431544	0.348	0.137	1.38280478398249e-11	6	Gstm1	medMarkers_seurat
1796	6.62978941323107e-15	0.261216165355094	0.245	0.078	9.6231393333049e-11	6	Cnn3	medMarkers_seurat
1797	2.80358665497489e-14	0.281178960175271	0.255	0.086	4.06940602969606e-10	6	Spa17	medMarkers_seurat
1798	9.39256940649597e-13	0.323462336315395	0.289	0.117	1.36333144935289e-08	6	Tmem47	medMarkers_seurat
1799	1.28360371706909e-12	0.286344097813635	0.25	0.091	1.86315079532578e-08	6	Mt2	medMarkers_seurat
1800	1.28805653268088e-12	0.318631321887864	0.333	0.147	1.8696140571863e-08	6	Wls	medMarkers_seurat
1801	9.8004509233932e-12	0.361213628922908	0.902	0.761	1.42253545153052e-07	6	Calm1	medMarkers_seurat
1802	2.1430515781055e-11	0.256901920363192	0.304	0.13	3.11063936562014e-07	6	Plekhb1	medMarkers_seurat
1803	1.54955584407616e-10	0.401401717321024	0.892	0.843	2.24918030767654e-06	6	Ckb	medMarkers_seurat
1804	2.19185054051526e-10	0.344033934558482	0.887	0.793	3.1814710595579e-06	6	Cpe	medMarkers_seurat
1805	4.51380269024676e-10	0.40955687179141	0.657	0.532	6.55178460489317e-06	6	Itm2b	medMarkers_seurat
1806	4.81064052364781e-10	0.254225190191239	0.275	0.12	6.9826447200748e-06	6	Pla2g7	medMarkers_seurat
1807	8.81044929810473e-10	0.33666362761803	0.475	0.282	1.2788367156199e-05	6	Chchd10	medMarkers_seurat
1808	1.01675977662779e-09	0.380965534735611	0.49	0.303	1.47582681577524e-05	6	Laptm4a	medMarkers_seurat
1809	1.24283208054339e-09	0.276098309352025	0.338	0.169	1.80397076490873e-05	6	Hsp90aa1	medMarkers_seurat
1810	2.72619373089243e-09	0.308771967936425	0.922	0.867	3.95707020039036e-05	6	Hsp90ab1	medMarkers_seurat
1811	5.68209668081118e-09	0.284366234677868	0.299	0.148	8.24756333219743e-05	6	Hmgn1	medMarkers_seurat
1812	2.27885465794375e-08	0.322767229079163	0.809	0.711	0.000330775753600535	6	Calm2	medMarkers_seurat
1813	3.30325327550596e-08	0.300509427165694	0.368	0.209	0.00047946721293969	6	Hsph1	medMarkers_seurat
1814	6.48042764417931e-08	0.340990679535989	0.407	0.251	0.000940634072552627	6	Dynll1	medMarkers_seurat
1815	3.03878051941742e-07	0.274758189154792	0.373	0.223	0.00441078992393438	6	Tubb4b	medMarkers_seurat
1816	9.77407166432706e-07	0.256561479154817	0.426	0.269	0.0141870650207707	6	Oxct1	medMarkers_seurat
1817	2.66777141203115e-06	0.264063999769196	0.265	0.144	0.0387227020456321	6	Tprkb	medMarkers_seurat
1818	5.42076131841882e-06	0.268584320617636	0.75	0.68	0.0786823505368492	6	Sod1	medMarkers_seurat
1819	9.46970155316104e-05	0.25342984096601	0.348	0.242	1	6	H3f3b	medMarkers_seurat
1820	8.79769953866679e-78	2.13675017246151	0.836	0.214	1.27698608803748e-73	7	Cmss1	medMarkers_seurat
1821	1.09732694224437e-61	0.970271959565642	0.402	0.04	1.5927700566677e-57	7	Mir6236	medMarkers_seurat
1822	5.01166751105735e-53	0.765151154584252	0.328	0.029	7.27443539229974e-49	7	Gm15564	medMarkers_seurat
1823	2.43071745512278e-45	1.61587424572483	0.615	0.164	3.52818638611072e-41	7	Camk1d	medMarkers_seurat
1824	6.48349708545187e-37	1.40594331478781	0.492	0.116	9.41079601953338e-33	7	Lars2	medMarkers_seurat
1825	3.55586363424966e-29	1.12091790394736	0.385	0.085	5.16133606511339e-25	7	Hexb	medMarkers_seurat
1826	6.32441973310768e-24	0.850156084001757	0.377	0.098	9.17989524260579e-20	7	Gphn	medMarkers_seurat
1827	1.09061223764459e-18	0.597777126233466	0.254	0.055	1.58302366294112e-14	7	Cdk8	medMarkers_seurat
1828	1.24321965036016e-14	0.464885466579312	0.197	0.042	1.80453332249778e-10	7	Gm26561	medMarkers_seurat
1829	5.26930684119355e-09	0.868165653934469	1	0.999	7.64839887999243e-05	7	mt-Rnr2	medMarkers_seurat
1830	2.90167533766434e-07	0.634673733572327	0.992	0.965	0.00421178175261979	7	mt-Rnr1	medMarkers_seurat
1831	7.19431759625203e-85	0.622987533869646	0.295	0.006	1.04425519909598e-80	8	H2-Ab1	medMarkers_seurat
1832	1.07169969744391e-68	0.976506356666349	0.534	0.051	1.55557211083984e-64	8	Igfbp4	medMarkers_seurat
1833	1.33271443467308e-62	0.649061029539028	0.341	0.019	1.93443500192798e-58	8	Dcn	medMarkers_seurat
1834	4.55113460878169e-53	0.401248047516206	0.205	0.006	6.60597188464662e-49	8	H2-Eb1	medMarkers_seurat
1835	1.81845282302149e-49	0.710933161817989	0.42	0.042	2.6394842726157e-45	8	Mgp	medMarkers_seurat
1836	1.99992118713763e-48	0.279048420442451	0.148	0.002	2.90288560313026e-44	8	Vwf	medMarkers_seurat
1837	4.0508604786859e-47	0.75659610756086	0.477	0.06	5.87982398481259e-43	8	Ifitm3	medMarkers_seurat
1838	5.67579987381986e-47	0.327528442793761	0.182	0.005	8.23842351684952e-43	8	H2-Aa	medMarkers_seurat
1839	2.18516999810923e-42	0.398281064381255	0.193	0.008	3.17177425225555e-38	8	Klf2	medMarkers_seurat
1840	1.27283780203642e-40	0.259546482662152	0.159	0.005	1.84752406965586e-36	8	Cd74	medMarkers_seurat
1841	2.27046156147179e-34	0.428372914414829	0.239	0.019	3.29557495647631e-30	8	Rgs5	medMarkers_seurat
1842	1.32741345363226e-31	0.342179583738619	0.182	0.011	1.92674062794723e-27	8	Lum	medMarkers_seurat
1843	3.08527296475275e-30	0.286499899292501	0.193	0.013	4.47827370833862e-26	8	Tgfbi	medMarkers_seurat
1844	3.78339860695945e-30	1.88882822086907	0.989	0.702	5.49160307800165e-26	8	Ptgds	medMarkers_seurat
1845	9.08110034683584e-30	0.33754755912526	0.261	0.027	1.31812171534322e-25	8	Col1a2	medMarkers_seurat
1846	5.49528038423907e-28	0.294531984764275	0.193	0.015	7.97639947772301e-24	8	Myl9	medMarkers_seurat
1847	1.39275856890006e-22	0.332617970594093	0.17	0.015	2.02158906275844e-18	8	Inmt	medMarkers_seurat
1848	4.41735871169133e-22	0.495518019159326	0.318	0.058	6.41179617001996e-18	8	B2m	medMarkers_seurat
1849	5.30866902024685e-21	0.700066011354677	0.545	0.168	7.70553308288831e-17	8	Apod	medMarkers_seurat
1850	8.15672754803495e-21	0.313467697600665	0.159	0.015	1.18394900359727e-16	8	Psmb8	medMarkers_seurat
1851	5.83619950739698e-19	0.255372893578712	0.17	0.019	8.47124358498672e-15	8	Sdpr	medMarkers_seurat
1852	2.90537793156366e-18	0.459636506401743	0.375	0.091	4.21715606766465e-14	8	Ppap2b	medMarkers_seurat
1853	2.25809776830516e-17	0.720358524136302	1	0.73	3.27762891069494e-13	8	Ttr	medMarkers_seurat
1854	5.43873802271686e-16	0.315009569043822	0.92	0.472	7.89432823997352e-12	8	Enpp2	medMarkers_seurat
1855	6.08532939727939e-15	0.437433414475127	0.352	0.095	8.83285562015103e-11	8	Igfbp7	medMarkers_seurat
1856	1.28139563656995e-14	0.25375131695279	0.193	0.032	1.85994576648128e-10	8	Mdk	medMarkers_seurat
1857	2.60185027882282e-14	0.369596284474545	0.261	0.058	3.77658567971132e-10	8	Ly6e	medMarkers_seurat
1858	1.46845670458832e-13	0.266035796732786	0.17	0.027	2.13146490670995e-09	8	Slc7a11	medMarkers_seurat
1859	1.70997177977689e-13	0.316579760502322	0.17	0.027	2.48202403834615e-09	8	C1qb	medMarkers_seurat
1860	5.70332140109456e-13	0.349219570261605	0.261	0.062	8.27837101368875e-09	8	H2-D1	medMarkers_seurat
1861	1.70652364051648e-12	0.358249430750394	0.216	0.046	2.47701906420967e-08	8	H2-K1	medMarkers_seurat
1862	2.43465367059495e-11	0.288428690507817	0.284	0.078	3.53389980286858e-07	8	Cald1	medMarkers_seurat
1863	4.49366306368302e-11	0.268515773488516	0.193	0.041	6.5225519369359e-07	8	Egr1	medMarkers_seurat
1864	3.45114797861601e-10	0.67892068004246	0.773	0.637	5.00934129096114e-06	8	Tmsb4x	medMarkers_seurat
1865	3.92981589590982e-10	0.312445558132929	0.295	0.093	5.7041277729131e-06	8	Ftl1	medMarkers_seurat
1866	4.93382253060505e-09	0.513376541831616	1	0.999	7.16144340317323e-05	8	mt-Rnr2	medMarkers_seurat
1867	3.34542654660905e-08	0.594249166867608	0.807	0.713	0.000485588663240303	8	Actb	medMarkers_seurat
1868	6.86725100390043e-08	0.365518429936201	0.307	0.118	0.000996781483216147	8	Serinc3	medMarkers_seurat
1869	7.02177853295958e-08	0.268426544738703	0.284	0.102	0.00101921115405908	8	Id3	medMarkers_seurat
1870	1.39396408197542e-07	0.327294239052843	0.307	0.119	0.00202333886498732	8	Ptn	medMarkers_seurat
1871	3.59732830514179e-07	0.370889248729671	0.409	0.187	0.0052215220349133	8	Rbp1	medMarkers_seurat
1872	5.40564187908739e-07	0.296524150913663	0.364	0.158	0.00784628918749534	8	Neat1	medMarkers_seurat
1873	2.49244990590149e-06	0.285640471805429	0.375	0.18	0.0361779103841601	8	Arpc2	medMarkers_seurat
1874	8.73334799562722e-06	0.29479395477478	0.432	0.231	0.126764546156529	8	Tsc22d1	medMarkers_seurat
1875	1.17082177965878e-05	0.47808015477811	0.455	0.268	0.169944781317472	8	Atp1a2	medMarkers_seurat
1876	1.46806212081932e-05	0.361008459550005	0.693	0.538	0.213089216836925	8	Itm2b	medMarkers_seurat
1877	2.0495056918404e-05	0.250341952548599	0.284	0.129	0.297485751170634	8	Ptp4a2	medMarkers_seurat
1878	4.22798544890424e-05	0.312353408497001	0.989	0.987	0.61369208790845	8	Malat1	medMarkers_seurat
1879	4.76016307301656e-05	0.306900692553339	0.42	0.238	0.690937670048354	8	Gnb2l1	medMarkers_seurat
1880	7.99177148850659e-05	0.255999463464301	0.295	0.149	1	8	Tmem59	medMarkers_seurat
1881	0.000167826992749285	0.27959648599402	0.534	0.34	1	8	Rps5	medMarkers_seurat
1882	0.000208520330045654	0.254284988644725	0.932	0.848	1	8	Cst3	medMarkers_seurat
1883	0.000604451591072851	0.263846216898347	0.489	0.315	1	8	Laptm4a	medMarkers_seurat
1884	0.000607916504066719	0.28402906967986	0.977	0.942	1	8	Apoe	medMarkers_seurat
1885	0.0014827382605249	0.259402704400339	0.261	0.143	1	8	Dnajc3	medMarkers_seurat
1886	0.00169109147028216	0.251020400549728	0.58	0.41	1	8	Bsg	medMarkers_seurat
1887	6.08767365290133e-59	1.04981334597951	0.636	0.082	8.83625830718628e-55	9	Cldn11	medMarkers_seurat
1888	3.65305246470205e-51	0.841543380943474	0.545	0.067	5.30240565251502e-47	9	Mog	medMarkers_seurat
1889	1.21220577776427e-49	2.8066036332979	1	0.741	1.75951668642484e-45	9	Plp1	medMarkers_seurat
1890	3.7260612966805e-48	1.16010269939469	0.688	0.128	5.40837797213175e-44	9	Mal	medMarkers_seurat
1891	1.08599008837634e-47	1.18460423625518	0.753	0.159	1.57631461327825e-43	9	Cnp	medMarkers_seurat
1892	7.61921919034636e-46	0.899889705379834	0.545	0.078	1.10592966547877e-41	9	Mag	medMarkers_seurat
1893	2.4329992724826e-33	1.05485457590372	0.688	0.177	3.53149844400849e-29	9	Mobp	medMarkers_seurat
1894	8.43203262042143e-31	1.05315580086364	0.649	0.174	1.22390953485417e-26	9	Sept4	medMarkers_seurat
1895	3.45881052927128e-29	0.51703379206291	0.364	0.051	5.02046348323727e-25	9	Ndrg1	medMarkers_seurat
1896	1.52975356274704e-27	0.259791623523099	0.156	0.008	2.22043729632732e-23	9	St18	medMarkers_seurat
1897	7.28829887962324e-27	0.404259095022798	0.247	0.025	1.05789658237731e-22	9	Ugt8a	medMarkers_seurat
1898	1.96749408795606e-26	0.297883143372146	0.221	0.02	2.85581766866822e-22	9	Gjc2	medMarkers_seurat
1899	6.76929388333953e-26	0.405702511892467	0.247	0.026	9.82563007166732e-22	9	Tmem88b	medMarkers_seurat
1900	7.21015422407711e-26	0.483063326989626	0.338	0.049	1.04655388562479e-21	9	Ermn	medMarkers_seurat
1901	9.35017310036639e-26	1.29328795635477	0.844	0.464	1.35717762551818e-21	9	Mbp	medMarkers_seurat
1902	9.47625291200797e-25	0.259101998729428	0.208	0.019	1.37547811017796e-20	9	Evi2a	medMarkers_seurat
1903	1.37517863000306e-24	0.575589731118409	0.481	0.105	1.99607178144944e-20	9	Cryab	medMarkers_seurat
1904	1.13695806526255e-23	0.669835695419045	0.532	0.133	1.65029463172859e-19	9	Qk	medMarkers_seurat
1905	2.61348896386723e-22	0.889769802250093	0.766	0.336	3.79347923105329e-18	9	Aplp1	medMarkers_seurat
1906	3.93218132574221e-22	0.390618184353412	0.26	0.034	5.70756119431482e-18	9	Tspan2	medMarkers_seurat
1907	4.44101094678592e-21	0.471183475074089	0.325	0.056	6.44612738925976e-17	9	Olig1	medMarkers_seurat
1908	8.4247351793465e-21	0.569651348451794	0.455	0.109	1.22285031128215e-16	9	Trf	medMarkers_seurat
1909	1.22213938291768e-20	0.337517544146544	0.169	0.015	1.77393531430502e-16	9	Prr5l	medMarkers_seurat
1910	1.37857187263902e-19	0.331707345980779	0.221	0.028	2.00099707313553e-15	9	Gjc3	medMarkers_seurat
1911	9.60517173883989e-18	0.821110957989963	0.623	0.249	1.39419067789261e-13	9	Qdpr	medMarkers_seurat
1912	1.44365756339455e-17	0.316487688903163	0.221	0.031	2.09546895326719e-13	9	Lgi3	medMarkers_seurat
1913	2.22147968667021e-16	0.65168175354653	0.701	0.303	3.22447776520181e-12	9	Scd2	medMarkers_seurat
1914	4.68745340335849e-16	0.684968262417979	0.519	0.171	6.80383861497484e-12	9	Apod	medMarkers_seurat
1915	9.31795514769661e-16	0.311414916303704	0.286	0.056	1.35250118968816e-11	9	Lpar1	medMarkers_seurat
1916	9.72194999453787e-16	0.360731107298966	0.234	0.039	1.41114104170717e-11	9	Phlpp1	medMarkers_seurat
1917	1.33360495894726e-15	0.653983531399147	0.519	0.181	1.93572759791194e-11	9	Car2	medMarkers_seurat
1918	3.92489198567904e-15	0.288484445369896	0.182	0.025	5.69698071721312e-11	9	Zcchc24	medMarkers_seurat
1919	1.78862848143696e-14	0.289125945907002	0.273	0.055	2.59619424080575e-10	9	5031439G07Rik	medMarkers_seurat
1920	2.22770129118346e-14	0.427456174351128	0.455	0.135	3.23350842415279e-10	9	Plekhb1	medMarkers_seurat
1921	2.50970263076882e-14	0.390033663429396	0.325	0.078	3.64283336856094e-10	9	Cntn2	medMarkers_seurat
1922	3.11358479538994e-14	0.30318056306026	0.234	0.042	4.5193683305085e-10	9	Efhd1	medMarkers_seurat
1923	9.89782179750191e-14	0.321779079804669	0.234	0.044	1.4366688339074e-09	9	Gatm	medMarkers_seurat
1924	4.28738252274006e-13	0.307874558598455	0.195	0.033	6.22313573175719e-09	9	Opalin	medMarkers_seurat
1925	3.30807560831432e-12	0.356081046221559	0.312	0.082	4.80167174546823e-08	9	Fnbp1	medMarkers_seurat
1926	3.6509984599168e-12	0.446344496389813	0.468	0.166	5.29942426456924e-08	9	Gpm6b	medMarkers_seurat
1927	4.02558035834218e-12	0.312728501902182	0.312	0.081	5.84312989013367e-08	9	Josd2	medMarkers_seurat
1928	6.3472993516957e-10	0.367846711325819	0.39	0.138	9.2131050089863e-06	9	Fez1	medMarkers_seurat
1929	7.87653436375081e-10	0.258531223268269	0.208	0.047	1.14327896289843e-05	9	Slc44a1	medMarkers_seurat
1930	1.40510122718687e-09	0.320194830234324	0.247	0.065	2.03950443126174e-05	9	Tmeff2	medMarkers_seurat
1931	1.70955256072811e-09	0.319781491560402	0.312	0.098	2.48141554189685e-05	9	Slc48a1	medMarkers_seurat
1932	3.5036054267641e-09	0.709685956612525	1	0.953	5.08548327694809e-05	9	Fth1	medMarkers_seurat
1933	1.04638577462986e-08	0.292924217132484	0.182	0.043	0.000151882895187523	9	Tmcc3	medMarkers_seurat
1934	1.77976517708254e-08	0.333248049801852	0.351	0.126	0.000258332915453531	9	Ptprd	medMarkers_seurat
1935	2.00145487021197e-08	0.412903986311159	0.494	0.226	0.000290511174411268	9	Ncam1	medMarkers_seurat
1936	2.97088477648188e-08	0.372905770002679	0.364	0.142	0.000431223925306344	9	Stmn4	medMarkers_seurat
1937	3.79109312757533e-08	0.340982493325966	0.442	0.189	0.000550277167467559	9	Dpysl2	medMarkers_seurat
1938	3.95952620830277e-08	0.274857097826155	0.156	0.034	0.000574725229135148	9	Pde4b	medMarkers_seurat
1939	4.70244509522308e-08	0.298245857400679	0.299	0.104	0.00068255990557163	9	Tubb4a	medMarkers_seurat
1940	1.61951358783991e-07	0.398964795353285	0.351	0.143	0.00235072397274964	9	Agpat4	medMarkers_seurat
1941	1.62431845465465e-07	0.417463896813293	0.481	0.235	0.00235769823693123	9	Glul	medMarkers_seurat
1942	2.74262273121977e-07	0.329702706142223	0.429	0.193	0.00398091689436549	9	Syt11	medMarkers_seurat
1943	3.82961491955619e-07	0.253212103786175	0.234	0.075	0.00555868605573581	9	Tmcc2	medMarkers_seurat
1944	3.86808470694636e-07	0.341351348500852	0.364	0.152	0.00561452495213264	9	Ank2	medMarkers_seurat
1945	6.26090642739127e-07	0.293605896917673	0.273	0.098	0.00908770567935843	9	Plcl1	medMarkers_seurat
1946	7.09646553638975e-07	0.598064595340959	0.818	0.71	0.0103005197260697	9	Ptgds	medMarkers_seurat
1947	9.04467463596646e-07	0.290270740127537	0.506	0.239	0.0131283452341053	9	Gng8	medMarkers_seurat
1948	1.16808200836547e-06	0.275583656541597	0.39	0.171	0.0169547103514247	9	Cuedc2	medMarkers_seurat
1949	1.59489829588449e-06	0.259597004752774	0.273	0.1	0.0231499487647633	9	Nkain2	medMarkers_seurat
1950	2.199855248536e-06	0.25020197421119	0.273	0.1	0.0319308989325001	9	Sirt2	medMarkers_seurat
1951	2.85435622831659e-06	0.379478203315735	0.519	0.287	0.0414309806540153	9	Sept7	medMarkers_seurat
1952	3.37404544048828e-06	0.426780876554404	0.688	0.438	0.0489742695686874	9	Nwd2	medMarkers_seurat
1953	4.3210686239994e-06	0.252643777979775	0.429	0.204	0.0627203110773513	9	Cpne4	medMarkers_seurat
1954	5.57226211413159e-06	0.27637900563212	0.286	0.115	0.08088138458662	9	Taldo1	medMarkers_seurat
1955	6.50777633671079e-06	0.343207631710736	0.416	0.211	0.0944603735273571	9	Lamp1	medMarkers_seurat
1956	7.69838236874468e-06	0.254993973352173	0.364	0.164	0.111742020082329	9	Dusp26	medMarkers_seurat
1957	8.62304597999895e-06	0.348248906504571	0.377	0.181	0.125163512399685	9	Sepp1	medMarkers_seurat
1958	1.41274933598033e-05	0.358643268557395	0.896	0.799	0.205060566117544	9	Cpe	medMarkers_seurat
1959	1.60957092325e-05	0.29745236849578	0.506	0.278	0.233629219509737	9	Marcks	medMarkers_seurat
1960	1.61060207624343e-05	0.318919425665429	0.39	0.194	0.233778891366734	9	Mapk8ip1	medMarkers_seurat
1961	2.25229077844073e-05	0.268297455537778	0.169	0.055	0.326920006490672	9	Lrp1b	medMarkers_seurat
1962	2.93063654521876e-05	0.334531705679782	0.234	0.094	0.425381894538503	9	Thsd7a	medMarkers_seurat
1963	3.29944181212207e-05	0.394940213397835	0.545	0.348	0.478913979029518	9	App	medMarkers_seurat
1964	3.90776334613381e-05	0.256232355737134	0.26	0.111	0.567211849691322	9	Map7d1	medMarkers_seurat
1965	4.88533422306947e-05	0.396928173799572	0.584	0.391	0.709106262478534	9	Cd81	medMarkers_seurat
1966	6.084784991119e-05	0.284002763113347	0.39	0.202	0.883206541460923	9	Ubqln2	medMarkers_seurat
1967	7.05570604485952e-05	0.265791525102083	0.416	0.223	1	9	Kif1b	medMarkers_seurat
1968	9.28247943636084e-05	0.281204188451033	0.857	0.775	1	9	Gabbr1	medMarkers_seurat
1969	0.000221267910553535	0.299180346286351	0.26	0.121	1	9	Pcdh9	medMarkers_seurat
1970	0.000247140365967516	0.253212103786175	0.416	0.236	1	9	Atxn10	medMarkers_seurat
1971	0.000266389398134308	0.364163689445	0.416	0.235	1	9	Cntnap2	medMarkers_seurat
1972	0.000424164984286892	0.269011545213231	0.312	0.163	1	9	Tceal5	medMarkers_seurat
1973	0.000762900735697289	0.466282454285484	1	0.986	1	9	Malat1	medMarkers_seurat
1974	0.00123888054511293	0.256203273541076	0.325	0.182	1	9	Bin1	medMarkers_seurat
1975	0.00158748701354844	0.269112307319332	0.26	0.14	1	9	Aqp4	medMarkers_seurat
1976	0.00174176814277254	0.263849840097452	0.675	0.536	1	9	Necab2	medMarkers_seurat
1977	0.00174586320135386	0.339777475180647	0.701	0.64	1	9	Tmsb4x	medMarkers_seurat
1978	0.00299019419339926	0.276154269275113	0.494	0.326	1	9	Cplx1	medMarkers_seurat
1979	0.00566277416929322	0.312105792839743	0.299	0.175	1	9	Cadm2	medMarkers_seurat
1980	9.05577251325176e-124	5.13834334318633	1	0.569	1.31444538029849e-119	NA	Ttr	tvComp
1981	5.62762074164986e-115	3.18826914241533	0.969	0.127	8.16849150650478e-111	NA	Enpp2	tvComp
1982	7.29968585393505e-87	-1.51388406143642	0.764	0.996	1.05954940169867e-82	NA	Meg3	tvComp
1983	2.83450138442277e-73	-1.21154851535083	0.21	0.801	4.11427875948965e-69	NA	Gap43	tvComp
1984	8.19531319645571e-69	1.67165771104327	0.938	0.551	1.18954971046555e-64	NA	Ptgds	tvComp
1985	1.75250854263242e-62	-0.899559800498325	0.11	0.641	2.54376614963095e-58	NA	Syn2	tvComp
1986	6.47790125214816e-61	1.41713927160619	0.695	0.087	9.40267366749306e-57	NA	1500015O10Rik	tvComp
1987	1.23579025178782e-57	-1.02821117963466	0.625	0.946	1.79374955047002e-53	NA	Snhg11	tvComp
1988	6.66356555001716e-57	-0.901111715626806	0.718	0.967	9.67216539584991e-53	NA	Tuba1a	tvComp
1989	3.31037245206148e-55	-0.848174852617069	0.11	0.601	4.80500561416723e-51	NA	Rab3c	tvComp
1990	1.71074931199937e-53	-0.94162209832792	0.742	0.931	2.48315262636709e-49	NA	Calm1	tvComp
1991	9.6796748032289e-53	-1.00950754628043	0.334	0.804	1.40500479768867e-48	NA	Camk2n1	tvComp
1992	4.53544886556948e-49	-0.786118917057085	0.561	0.917	6.5832040283741e-45	NA	Cpe	tvComp
1993	9.53116947256849e-45	-0.847464412783289	0.306	0.754	1.38344924894332e-40	NA	Calb2	tvComp
1994	2.23322308610403e-44	-0.729447163951911	0.177	0.641	3.24152330948e-40	NA	Stmn2	tvComp
1995	3.2635243647851e-44	-0.733234787745537	0.188	0.652	4.73700561548557e-40	NA	Nap1l5	tvComp
1996	4.73076033002248e-42	-0.53781699638615	0.043	0.406	6.86669861902762e-38	NA	Cpne7	tvComp
1997	1.54336030575646e-40	-0.701536848301754	0.165	0.601	2.2401874838055e-36	NA	Celf4	tvComp
1998	4.50739675458051e-40	-0.683856421029992	0.212	0.663	6.5424863892736e-36	NA	Bex2	tvComp
1999	3.12638040605069e-39	0.875730794272151	0.487	0.029	4.53794115938258e-35	NA	Igf2	tvComp
[truncated: 268 more rows]
