# Supplementary material for: Vesalius: high‐resolution in silico anatomization of spatial transcriptomic data using image analysis
Source: Mol Syst Biol. 2022 Sep 6;18(9):e11080. doi: 10.15252/msb.202211080 (PMC9446088; doi:10.15252/msb.202211080)
Supplement: Supplementary file 6 — Dataset EV4 [file MSB-18-e11080-s001.zip]

Archive with 3 entries (2 files):
- MSB-2022-11080RR-Data_Set_EV4-ds/
- MSB-2022-11080RR-Data_Set_EV4-ds/DatasetEV4_README.txt
- MSB-2022-11080RR-Data_Set_EV4-ds/DatasetEV4_vesalius_DEG_concat.csv
