# Supplementary material for: Vesalius: high‐resolution in silico anatomization of spatial transcriptomic data using image analysis
Source: Mol Syst Biol. 2022 Sep 6;18(9):e11080. doi: 10.15252/msb.202211080 (PMC9446088; doi:10.15252/msb.202211080)
Supplement: Supplementary file 6 — Dataset EV4 [file MSB-18-e11080-s001.zip › MSB-2022-11080RR-Data_Set_EV4-ds/DatasetEV4_README.txt]

# README

## DatasetEV4 : Vesalius DEG

List of all Differentially Expressed Genes between Vesalius Territories.

* "genes" = Differentially expressed gene
* "p.value" = p.value
* "p.value.adj" = adjusted P value
* "seedPct" = percentage of cell containing gene in seed group
* "queryPct" = percentage of cell containing gene in query group
* "logFC" = log fold change of gene expression
* "seedTerritory" = Territories in group 1
* "queryTerritory" = Territories in group 2
* "celltype" = Cell type in territory
* "group_1" = Territories in group 1
* "group_2"= Territories in group 2
* "tissue" = Vesalius territory used during analysis.

### Tissue Key
CAMarkers = CA field
denMarkers = Dentate gyrus
epiComp = Lens Epithelial Cell layers
eyeMarkers = embryonic eye
lensComp = Lens Vesicle cell layers
medComp = medial Habenula compartments
medMarkers = Medial Habenula and third ventricle
tvComp = third ventricle layers
CortexVSThalamus = Cortex and Thalamus

### Note on Seed and Query
Territories are numbered and represent the Vesalius territory number. If the territory is labelled as
"remaining" it means that this contains all other territories that are not in the other group.

### Note on group
The cortex and the thalamus are represented by more than one Vesalius territory. Those territories are
summarised in seed and query. Group indicates which tissue we are referring to.
Seed = group 1
Query = group 2 
